# Supplementary material for: Thermal stress effects on grain yield in Brachypodium distachyon occur via H2A.Z-nucleosomes
Source: Genome Biol. 2013 Jun 25;14(6):R65. doi: 10.1186/gb-2013-14-6-r65 (PMC4062847; doi:10.1186/gb-2013-14-6-r65)
Supplement: Additional file 1 — Supplementary figures. [file gb-2013-14-6-r65-S1.XLSX]

## Sheet: all
Probe Set ID	Corrected p-value(TEMP)	p-value(TEMP)	Fold change([22-2] vs [12-2])	Log Fold change([22-2] vs [12-2])	Absolute Fold change([22-2] vs [12-2])	Regulation([22-2] vs [12-2])	Fold change([27-2] vs [12-2])	Log Fold change([27-2] vs [12-2])	Absolute Fold change([27-2] vs [12-2])	Regulation([27-2] vs [12-2])	Fold change([22-24] vs [12-24])	Log Fold change([22-24] vs [12-24])	Absolute Fold change([22-24] vs [12-24])	Regulation([22-24] vs [12-24])	Fold change([27-24] vs [12-24])	Log Fold change([27-24] vs [12-24])	Absolute Fold change([27-24] vs [12-24])	Regulation([27-24] vs [12-24])	[12, 2](raw)	[12, 24](raw)	[22, 2](raw)	[22, 24](raw)	[27, 2](raw)	[27, 24](raw)	[12, 2](normalized)	[12, 24](normalized)	[22, 2](normalized)	[22, 24](normalized)	[27, 2](normalized)	[27, 24](normalized)
Bradi0007s00210.1R_st	0.0438717	0.00793852	1.02446	0.0348606	1.02446	up	1.12977	0.176036	1.12977	up	-1.53217	-0.615576	1.53217	down	-1.96831	-0.976955	1.96831	down	3680.2	4186.11	3758.7	2733.18	4160.9	2132.55	-0.00775623	0.182447	0.0271044	-0.433129	0.168279	-0.794508
Bradi1g00260.1R_st	0.0330034	0.00527144	1.32307	0.403886	1.32307	up	1.57451	0.654899	1.57451	up	1.75238	0.809313	1.75238	up	2.11428	1.08017	2.11428	up	15.7141	13.9768	21.113	23.6707	24.9381	28.882	-0.46925	-0.690665	-0.0653642	0.118648	0.18565	0.389501
Bradi1g00400.1F_at	0.0406298	0.00704603	1.65136	0.72365	1.65136	up	1.30464	0.383654	1.30464	up	1.33442	0.416217	1.33442	up	1.52621	0.609956	1.52621	up	91.678	109.722	149.7	146.278	120.656	168.078	-0.620298	-0.344144	0.103352	0.0720725	-0.236644	0.265812
Bradi1g00520.1R_st	0.0434469	0.00781627	1.23012	0.298798	1.23012	up	1.35454	0.437801	1.35454	up	1.30853	0.387946	1.30853	up	1.7994	0.847513	1.7994	up	82.7679	66.4627	101.431	86.028	113.061	119.006	-0.113425	-0.434584	0.185373	-0.0466382	0.324375	0.412929
Bradi1g00560.1R_st	0.0202847	0.0025501	1.12025	0.163824	1.12025	up	-1.04602	-0.0649077	1.04602	down	-1.1663	-0.221939	1.1663	down	-1.16067	-0.214962	1.16067	down	339.583	343.629	380.319	294.636	324.553	296.015	0.0401287	0.0571909	0.203952	-0.164748	-0.024779	-0.157771
Bradi1g00700.1F_at	0.0119104	0.00118134	-1.37651	-0.461017	1.37651	down	-1.92971	-0.948387	1.92971	down	-4.21594	-2.07585	4.21594	down	-2.5013	-1.32268	2.5013	down	22.6716	26.8058	16.6766	6.66214	11.8851	10.8834	0.621546	0.855519	0.160529	-1.22034	-0.326842	-0.467161
Bradi1g00700.1R_st	0.0221683	0.0029014	-1.54483	-0.627452	1.54483	down	-1.84394	-0.882788	1.84394	down	-1.93901	-0.955318	1.93901	down	-1.73374	-0.793889	1.73374	down	95.6722	104.279	62.1484	53.0651	53.9443	59.0946	0.618126	0.717048	-0.00932614	-0.23827	-0.264662	-0.0768411
Bradi1g00730.1F_at	0.00126294	4.51672e-05	1.44586	0.531925	1.44586	up	1.70874	0.772931	1.70874	up	1.6303	0.705134	1.6303	up	1.4638	0.549714	1.4638	up	111.334	111.855	161.003	181.626	190.09	163.856	-0.50218	-0.500201	0.0297456	0.204932	0.270752	0.0495129
Bradi1g00730.1R_st	0.00267345	0.000137722	1.42789	0.51389	1.42789	up	1.68587	0.753495	1.68587	up	1.29012	0.36751	1.29012	up	1.75952	0.815179	1.75952	up	119.38	109.216	169.239	140.842	199.706	192.246	-0.310814	-0.422837	0.203075	-0.0553267	0.442681	0.392342
Bradi1g00740.3R_st	0.0288132	0.00432047	1.60923	0.686369	1.60923	up	2.0844	1.05963	2.0844	up	2.48974	1.31599	2.48974	up	2.68779	1.42642	2.68779	up	286.911	257.438	474.2	620.946	608.468	671.706	-1.01856	-1.18927	-0.332187	0.126724	0.0410744	0.237149
Bradi1g00790.1R_st	0.00265204	0.000135622	-1.19492	-0.256909	1.19492	down	-1.87697	-0.908405	1.87697	down	-2.80517	-1.48809	2.80517	down	-3.84749	-1.94392	3.84749	down	71.5223	92.1332	60.4185	32.3487	37.9898	23.8329	0.653224	1.0095	0.396315	-0.478587	-0.255181	-0.934413
Bradi1g00810.1R_st	0.0205952	0.00260721	1.31565	0.395771	1.31565	up	1.12543	0.170473	1.12543	up	2.41612	1.27269	2.41612	up	7.0934	2.82648	7.0934	up	8.98745	7.18673	12.1409	17.7695	11.073	50.228	-0.0481964	-0.392652	0.347575	0.880041	0.122277	2.43382
Bradi1g00860.1R_st	0.00492271	0.000339326	1.11045	0.151143	1.11045	up	1.20726	0.271739	1.20726	up	1.20482	0.268814	1.20482	up	1.20065	0.26381	1.20065	up	95.2919	94.8644	105.86	114.303	115.24	113.889	-0.150106	-0.156342	0.0010368	0.112472	0.121633	0.107468
Bradi1g00910.1R_st	0.0333947	0.00535767	1.51393	0.598294	1.51393	up	1.69677	0.762794	1.69677	up	1.46479	0.55069	1.46479	up	1.426	0.511977	1.426	up	174.52	156.758	260.631	226.245	293.633	220.167	-0.376585	-0.526566	0.221709	0.0241239	0.386209	-0.0145888
Bradi1g00960.1R_st	0.0318766	0.00501556	-1.53799	-0.621048	1.53799	down	-1.50112	-0.586035	1.50112	down	-1.08308	-0.115142	1.08308	down	-1.01684	-0.0240886	1.01684	down	84.5647	73.6699	55.2306	67.9076	56.5076	72.4018	0.309103	0.107682	-0.311945	-0.00745988	-0.276932	0.0835936
Bradi1g00980.1R_st	0.00371917	0.000223912	2.01548	1.01112	2.01548	up	2.04426	1.03158	2.04426	up	1.542	0.624801	1.542	up	1.26985	0.344658	1.26985	up	236.559	175.939	475.679	268.853	481.647	223.367	-0.167312	-0.598168	0.843809	0.0266333	0.864269	-0.25351
Bradi1g00980.2R_st	0.0194375	0.00238301	1.59003	0.669058	1.59003	up	1.8802	0.910883	1.8802	up	1.70064	0.766074	1.70064	up	2.00571	1.00412	2.00571	up	162.41	65.2154	257.798	110.863	309.72	129.24	0.223174	-1.09404	0.892232	-0.327966	1.13406	-0.0899243
Bradi1g01020.1R_st	0.0131507	0.0013582	1.06244	0.0873824	1.06244	up	1.00004	6.17504e-05	1.00004	up	-1.46496	-0.550858	1.46496	down	-1.77019	-0.823906	1.77019	down	198.931	216.236	211.638	146.862	199.105	121.494	0.0258577	0.137758	0.11324	-0.4131	0.0259194	-0.686147
Bradi1g01090.1R_st	0.0116686	0.00114761	-1.08129	-0.112754	1.08129	down	-1.31943	-0.399915	1.31943	down	-1.20197	-0.265404	1.20197	down	-1.48304	-0.568559	1.48304	down	574.087	571.185	531.367	474.669	435.95	389.45	0.18905	0.179608	0.0762958	-0.0857959	-0.210865	-0.388951
Bradi1g01130.2R_st	0.0450356	0.00823943	1.03524	0.0499651	1.03524	up	1.00146	0.00210285	1.00146	up	1.10541	0.144581	1.10541	up	-1.82886	-0.870944	1.82886	down	224.466	253.389	231.851	277.23	225.357	140.068	-0.104811	0.0589703	-0.0548457	0.203551	-0.102708	-0.811974
Bradi1g01200.1R_st	0.0443721	0.0080575	-1.2281	-0.296426	1.2281	down	-1.259	-0.332282	1.259	down	-1.20484	-0.26884	1.20484	down	-1.41338	-0.499151	1.41338	down	38.5632	42.0639	31.43	34.5815	30.6158	29.6969	0.205666	0.317246	-0.0907607	0.0484064	-0.126616	-0.181905
Bradi1g01250.1R_st	0.00259315	0.000130335	1.06455	0.0902482	1.06455	up	1.21649	0.282725	1.21649	up	1.13487	0.182522	1.13487	up	1.48797	0.573347	1.48797	up	38.4231	35.9781	40.9281	40.682	46.7558	53.344	-0.0943177	-0.193863	-0.00406949	-0.0113416	0.188408	0.379484
Bradi1g01270.1R_st	0.023748	0.00321798	1.84197	0.881247	1.84197	up	1.77978	0.831698	1.77978	up	1.28605	0.36295	1.28605	up	1.92451	0.944495	1.92451	up	48.1536	36.6032	88.0878	46.6522	86.2542	70.2336	-0.270294	-0.680838	0.610953	-0.317888	0.561404	0.263657
Bradi1g01290.1R_st	0.00492924	0.000340249	-1.16989	-0.226377	1.16989	down	-1.0116	-0.0166438	1.0116	down	-1.25405	-0.326592	1.25405	down	-1.24063	-0.311069	1.24063	down	289.917	297.172	247.757	236.836	286.16	239.394	0.0805063	0.117564	-0.14587	-0.209028	0.0638625	-0.193505
Bradi1g01310.1R_st	0.0343027	0.00556129	-1.31885	-0.39928	1.31885	down	-1.3726	-0.456906	1.3726	down	-1.36681	-0.450818	1.36681	down	-1.45608	-0.542091	1.45608	down	18.4768	22.9746	14.0789	16.8494	13.6683	15.7776	0.175936	0.4902	-0.223344	0.0393822	-0.28097	-0.0518913
Bradi1g01510.1R_st	0.00142921	5.27259e-05	1.10603	0.145388	1.10603	up	1.71782	0.78058	1.71782	up	2.24381	1.16595	2.24381	up	3.39728	1.76438	3.39728	up	141.019	104.957	155.496	232.986	240.237	353.626	-0.300742	-0.723326	-0.155355	0.442623	0.479838	1.04105
Bradi1g01530.1R_st	0.0213796	0.00274313	1.00183	0.0026377	1.00183	up	-1.10385	-0.142541	1.10385	down	-1.2794	-0.355473	1.2794	down	-1.56469	-0.645873	1.56469	down	378.86	387.825	379.56	302.824	343.271	250.283	0.0357461	0.0668901	0.0383838	-0.288583	-0.106795	-0.578983
Bradi1g01660.1R_st	0.00183515	7.77456e-05	-1.08327	-0.115392	1.08327	down	-1.11124	-0.152176	1.11124	down	-2.33327	-1.22236	2.33327	down	-1.97521	-0.982005	1.97521	down	727.287	692.86	672.824	297.707	656.301	350.465	0.179509	0.111446	0.0641171	-1.11091	0.0273333	-0.870558
Bradi1g01750.1R_st	0.00373264	0.000224879	-1.40186	-0.48734	1.40186	down	-2.63974	-1.4004	2.63974	down	-2.37216	-1.2462	2.37216	down	-2.2686	-1.1818	2.2686	down	133.735	163.388	97.5101	68.6892	51.8242	71.6228	0.81553	1.10003	0.32819	-0.146167	-0.584866	-0.0817666
Bradi1g01800.1R_st	0.0338593	0.00545341	-1.8938	-0.921281	1.8938	down	-2.215	-1.14731	2.215	down	1.29268	0.370367	1.29268	up	1.04456	0.0628997	1.04456	up	443.963	353.927	231.746	457.517	198.51	369.536	0.294352	-0.00826041	-0.626929	0.362106	-0.852953	0.0546393
Bradi1g01840.1R_st	0.000266287	4.23879e-06	1.51324	0.597639	1.51324	up	1.61362	0.690302	1.61362	up	1.15441	0.207159	1.15441	up	1.24433	0.315374	1.24433	up	211	211.243	319.438	243.486	340.889	262.395	-0.30414	-0.304995	0.293499	-0.0978363	0.386161	0.0103784
Bradi1g01990.1R_st	0.00551761	0.000397025	1.00298	0.00429479	1.00298	up	1.0625	0.0874566	1.0625	up	1.03103	0.0440843	1.03103	up	1.44645	0.532515	1.44645	up	69.5758	64.9015	69.8115	66.8543	74.0939	93.8777	-0.0138242	-0.11565	-0.00952943	-0.0715654	0.0736324	0.416866
Bradi1g02140.1R_st	0.0242825	0.0033327	1.19707	0.259511	1.19707	up	1.17519	0.232895	1.17519	up	1.07856	0.109101	1.07856	up	1.22019	0.287102	1.22019	up	37.131	42.411	44.5211	45.7081	43.6364	51.8385	-0.254875	-0.0647068	0.00463613	0.0443943	-0.0219793	0.222395
Bradi1g02160.1R_st	0.00227311	0.000107139	1.28635	0.363286	1.28635	up	1.45239	0.538426	1.45239	up	1.40107	0.486533	1.40107	up	1.53981	0.622757	1.53981	up	77.0513	73.2461	99.286	102.505	112.402	112.757	-0.345001	-0.421127	0.0182845	0.0654058	0.193425	0.20163
Bradi1g02250.1R_st	0.0170384	0.00195264	1.39988	0.485298	1.39988	up	1.35215	0.43526	1.35215	up	2.09968	1.07017	2.09968	up	2.36528	1.24201	2.36528	up	36.1864	27.626	49.8163	57.8912	47.3683	65.3999	-0.44345	-0.782451	0.041848	0.287716	-0.00819047	0.459557
Bradi1g02270.1R_st	0.039705	0.00682624	1.74627	0.804277	1.74627	up	2.00674	1.00485	2.00674	up	1.82862	0.870752	1.82862	up	2.01128	1.00811	2.01128	up	261.908	215.214	460.102	370.305	524.816	409.28	-0.541257	-0.893322	0.26302	-0.0225706	0.463596	0.11479
Bradi1g02440.1R_st	0.0476669	0.00893393	-1.02448	-0.0348889	1.02448	down	-1.13526	-0.183029	1.13526	down	-1.40412	-0.489661	1.40412	down	-1.82924	-0.871242	1.82924	down	44.268	51.3293	43.4923	36.0992	38.9022	27.7273	0.130361	0.331273	0.0954717	-0.158389	-0.0526684	-0.539969
Bradi1g02510.1R_st	8.60241e-05	6.9725e-07	-1.43163	-0.517662	1.43163	down	-1.78807	-0.838405	1.78807	down	-1.37173	-0.456	1.37173	down	-1.39299	-0.478189	1.39299	down	1054.16	983.708	737.657	717.034	590.407	706.197	0.545855	0.445961	0.0281925	-0.0100398	-0.29255	-0.032228
Bradi1g02560.1R_st	0.0317768	0.00499587	1.35053	0.433524	1.35053	up	1.72279	0.784749	1.72279	up	1.37063	0.454835	1.37063	up	-1.02387	-0.0340283	1.02387	down	23.1548	25.269	31.3301	34.5382	40.3246	24.5765	-0.34264	-0.223304	0.0908845	0.23153	0.442109	-0.257333
Bradi1g02590.1R_st	0.0416224	0.00730463	1.4229	0.508833	1.4229	up	1.86208	0.896918	1.86208	up	-1.12058	-0.164242	1.12058	down	-1.00876	-0.0125831	1.00876	down	198.122	240.538	282.624	215.904	371.624	238.657	-0.374236	-0.0972273	0.134597	-0.261469	0.522683	-0.10981
Bradi1g02620.1R_st	0.043722	0.00788768	-1.26246	-0.33624	1.26246	down	-1.41862	-0.504489	1.41862	down	-1.15272	-0.205039	1.15272	down	-1.05167	-0.0726813	1.05167	down	52.7102	46.3053	41.7548	40.1588	37.3282	43.9938	0.282406	0.0963818	-0.0538336	-0.108658	-0.222082	0.0237005
Bradi1g02630.1R_st	0.0108431	0.00103335	1.06338	0.0886548	1.06338	up	1.18703	0.247353	1.18703	up	-1.68842	-0.755677	1.68842	down	-2.2464	-1.16762	2.2464	down	189.256	251.035	200.288	148.645	224.183	111.948	-0.0972235	0.317285	-0.00856876	-0.438391	0.150129	-0.850331
Bradi1g02680.1R_st	0.000912614	2.69952e-05	1.19672	0.259084	1.19672	up	1.54695	0.62943	1.54695	up	2.1103	1.07745	2.1103	up	2.52784	1.3379	2.52784	up	144.946	153.693	173.674	322.423	225.072	386.928	-0.430758	-0.351112	-0.171674	0.726337	0.198672	0.986792
Bradi1g02760.1R_st	0.0444228	0.00807536	1.12952	0.175707	1.12952	up	1.10301	0.14145	1.10301	up	1.62288	0.698552	1.62288	up	1.72241	0.784425	1.72241	up	86.4547	72.9758	97.2008	117.947	94.8952	125.197	-0.234874	-0.470663	-0.0591672	0.227889	-0.0934248	0.313762
Bradi1g02770.1R_st	0.00106219	3.42156e-05	-1.64824	-0.72093	1.64824	down	-1.94982	-0.963339	1.94982	down	-1.61323	-0.68995	1.61323	down	-2.34541	-1.22984	2.34541	down	252.624	250.217	153.721	155.006	129.969	107.47	0.697452	0.69088	-0.0234779	0.000930071	-0.265887	-0.538962
Bradi1g02800.1R_st	0.0299898	0.00461093	-1.25099	-0.323069	1.25099	down	-1.22319	-0.290653	1.22319	down	-1.49939	-0.584377	1.49939	down	1.11969	0.163104	1.11969	up	115.458	79.1734	92.0445	52.7868	94.483	89.5068	0.406733	-0.134943	0.0836644	-0.719319	0.11608	0.0281615
Bradi1g02810.1R_st	0.0302264	0.00465488	1.97963	0.985229	1.97963	up	2.44414	1.28933	2.44414	up	1.30901	0.388471	1.30901	up	1.45634	0.542345	1.45634	up	73.9524	94.2651	146.83	122.018	182.554	135.922	-0.774806	-0.414745	0.210423	-0.0262737	0.51452	0.1276
Bradi1g02880.1R_st	0.000432615	8.42939e-06	1.54124	0.624087	1.54124	up	1.828	0.870263	1.828	up	1.89311	0.920761	1.89311	up	2.77615	1.47308	2.77615	up	56.8868	46.0409	87.5861	86.2484	103.351	126.396	-0.560385	-0.872889	0.0637019	0.0478723	0.309878	0.600195
Bradi1g02890.1R_st	0.00284404	0.000150575	1.51854	0.602688	1.51854	up	1.73126	0.791818	1.73126	up	1.21196	0.277339	1.21196	up	1.47225	0.558022	1.47225	up	14.1847	14.9321	21.5408	18.1036	24.5446	22.0586	-0.468004	-0.395058	0.134683	-0.117719	0.323814	0.162965
Bradi1g02940.1R_st	0.00204758	9.06805e-05	1.50776	0.592409	1.50776	up	1.86515	0.899293	1.86515	up	-1.43559	-0.521648	1.43559	down	-1.04617	-0.0651232	1.04617	down	895.466	937.269	1354.68	652.693	1672.03	895.809	-0.0888734	-0.0239919	0.503535	-0.54564	0.810419	-0.0891151
Bradi1g02950.1R_st	0.0121086	0.00120735	-1.35248	-0.435603	1.35248	down	-1.39385	-0.479075	1.39385	down	-1.152	-0.204136	1.152	down	-1.13254	-0.179568	1.13254	down	70.0917	64.2155	51.8508	55.6064	50.5005	56.5418	0.292936	0.162484	-0.142667	-0.0416517	-0.186139	-0.0170839
Bradi1g02980.1R_st	0.0112077	0.00108542	-1.01276	-0.0182975	1.01276	down	-1.08523	-0.118007	1.08523	down	-1.32945	-0.410832	1.32945	down	-1.56528	-0.646421	1.56528	down	83.7059	101.417	82.4748	76.1974	76.913	64.7772	0.0827236	0.362469	0.0644261	-0.048363	-0.0352829	-0.283953
Bradi1g03000.1R_st	6.29791e-05	4.37996e-07	1.51188	0.596342	1.51188	up	1.89379	0.921278	1.89379	up	1.50024	0.585194	1.50024	up	1.73833	0.797702	1.73833	up	42.445	37.7457	64.207	56.6135	80.3581	65.7625	-0.501024	-0.669987	0.0953188	-0.0847926	0.420254	0.127716
Bradi1g03180.1F_at	0.0243246	0.00334528	-1.6872	-0.754629	1.6872	down	-2.13955	-1.09731	2.13955	down	-2.02647	-1.01897	2.02647	down	-3.51904	-1.81518	3.51904	down	104.226	97.9331	60.8433	48.1448	47.1794	31.9521	0.955576	0.915342	0.200947	-0.103628	-0.141734	-0.899842
Bradi1g03210.1R_st	8.20831e-05	6.44852e-07	2.90818	1.54011	2.90818	up	3.17602	1.66722	3.17602	up	3.85051	1.94505	3.85051	up	4.68053	2.22667	4.68053	up	18.8647	30.1314	55.0878	119.742	60.1655	140.445	-1.53589	-0.867498	0.004227	1.07755	0.131334	1.35917
Bradi1g03250.1R_st	0.0329257	0.00525353	-1.3108	-0.390443	1.3108	down	-1.45677	-0.542775	1.45677	down	-1.48126	-0.566825	1.48126	down	-1.72316	-0.78506	1.72316	down	917.363	829.263	712.518	556.355	627.933	480.134	0.464437	0.318798	0.073995	-0.248027	-0.078337	-0.466262
Bradi1g03250.2R_st	0.0453596	0.00833108	-1.81544	-0.860316	1.81544	down	-1.73733	-0.796869	1.73733	down	-4.27003	-2.09425	4.27003	down	-4.49746	-2.16911	4.49746	down	48.2197	64.4275	26.6263	17.0473	30.9558	15.2653	0.715041	1.1093	-0.145275	-0.984945	-0.0818287	-1.05981
Bradi1g03270.1R_st	0.00586017	0.000430668	1.00186	0.00268483	1.00186	up	1.06135	0.0859036	1.06135	up	1.31501	0.395076	1.31501	up	1.57998	0.659906	1.57998	up	51.2197	38.821	51.2351	51.0014	54.3409	61.4745	-0.0218327	-0.420964	-0.0191479	-0.0258882	0.0640709	0.238942
Bradi1g03470.1R_st	0.00127174	4.55882e-05	1.39092	0.476038	1.39092	up	1.89208	0.919972	1.89208	up	1.59672	0.675115	1.59672	up	1.63805	0.711976	1.63805	up	12.8808	10.7039	17.8642	16.9887	24.4292	17.4369	-0.395563	-0.665616	0.0804752	0.00949836	0.524409	0.0463595
Bradi1g03500.1R_st	0.00250899	0.000125056	2.28663	1.19322	2.28663	up	2.7651	1.46733	2.7651	up	1.71524	0.778413	1.71524	up	3.23134	1.69213	3.23134	up	53.4095	68.3758	127.895	116.015	150.21	218.646	-1.0907	-0.75072	0.102525	0.0276928	0.376632	0.941413
Bradi1g03510.1R_st	0.00203461	8.94688e-05	3.53559	1.82195	3.53559	up	4.33942	2.1175	4.33942	up	3.46436	1.79259	3.46436	up	2.07345	1.05203	2.07345	up	272.571	167.466	934.265	566.339	1145.6	353.107	-0.943224	-1.63381	0.878727	0.158776	1.17428	-0.58178
Bradi1g03550.1R_st	0.00276797	0.000144903	1.30395	0.382893	1.30395	up	1.43567	0.521722	1.43567	up	1.80148	0.849186	1.80148	up	2.25974	1.17615	2.25974	up	98.6719	82.9441	127.362	149.046	141.099	188.093	-0.393156	-0.630783	-0.0102634	0.218404	0.128566	0.545371
Bradi1g03560.1R_st	0.00329725	0.000185836	-1.64127	-0.714812	1.64127	down	-1.41794	-0.503792	1.41794	down	-1.74771	-0.805463	1.74771	down	-1.35482	-0.438106	1.35482	down	73.827	54.3311	44.9728	30.8614	52.3177	39.8786	0.619068	0.169848	-0.0957441	-0.635615	0.115276	-0.268258
Bradi1g03590.1R_st	0.000874263	2.5459e-05	1.35059	0.433594	1.35059	up	2.65502	1.40872	2.65502	up	1.72244	0.784455	1.72244	up	1.76665	0.821016	1.76665	up	211.475	205.541	286.912	352.295	560.677	362.846	-0.61521	-0.661009	-0.181615	0.123446	0.793514	0.160007
Bradi1g03610.1R_st	0.000542449	1.20116e-05	1.39356	0.478778	1.39356	up	2.42367	1.27719	2.42367	up	1.3274	0.408608	1.3274	up	1.61067	0.687662	1.61067	up	185.138	245.741	257.152	326.003	452.672	395.992	-0.495432	-0.0829848	-0.0166543	0.325623	0.781762	0.604677
Bradi1g03700.2R_st	0.00651337	0.000498265	2.45355	1.29487	2.45355	up	1.30321	0.38207	1.30321	up	1.11436	0.156216	1.11436	up	-2.11668	-1.08181	2.11668	down	21.8686	49.5543	53.6572	55.0823	29.7882	23.2631	-0.960403	0.210132	0.334469	0.366348	-0.578333	-0.871674
Bradi1g03720.1F_at	0.0387145	0.00658155	-1.25218	-0.324439	1.25218	down	-1.65858	-0.729953	1.65858	down	-2.00086	-1.00062	2.00086	down	-6.10181	-2.60924	6.10181	down	70.8927	77.4423	55.5271	37.2982	38.8951	13.3779	0.666464	0.887123	0.342026	-0.1135	-0.0634885	-1.72211
Bradi1g03730.1R_st	0.0295345	0.0045113	1.21165	0.276971	1.21165	up	1.152	0.204146	1.152	up	1.7455	0.803639	1.7455	up	1.52066	0.604695	1.52066	up	51.8509	49.5475	62.2541	85.1323	59.2023	74.1758	-0.274159	-0.347498	0.00281207	0.456141	-0.070013	0.257196
Bradi1g03800.1R_st	0.0272121	0.00397011	1.13041	0.176844	1.13041	up	1.24681	0.318246	1.24681	up	1.4505	0.536546	1.4505	up	1.52286	0.606787	1.52286	up	130.378	128.681	146.206	185.717	161.593	195.062	-0.238156	-0.249496	-0.061312	0.287051	0.08009	0.357291
Bradi1g03840.1R_st	0.0089191	0.000792871	-1.63555	-0.70978	1.63555	down	-2.13793	-1.09622	2.13793	down	-1.87473	-0.906683	1.87473	down	-2.56076	-1.35657	2.56076	down	147.12	183.885	92.7962	94.7391	69.1977	69.3721	0.674007	0.946403	-0.0357731	0.0397208	-0.42221	-0.41017
Bradi1g03910.1R_st	0.00650012	0.000496709	-1.94422	-0.959194	1.94422	down	-1.90542	-0.930107	1.90542	down	-1.41246	-0.498214	1.41246	down	-1.99025	-0.992953	1.99025	down	175.278	186.849	91.9092	132.308	94.1559	93.8336	0.537625	0.628499	-0.421569	0.130285	-0.392482	-0.364455
Bradi1g03940.1R_st	0.00714147	0.000571053	-1.58059	-0.660464	1.58059	down	-1.78461	-0.835605	1.78461	down	-1.35295	-0.436105	1.35295	down	-1.54846	-0.630835	1.54846	down	115.294	164.079	72.8875	121.446	64.5143	105.983	0.140736	0.664539	-0.519728	0.228434	-0.694869	0.0337043
Bradi1g03990.1R_st	0.0287317	0.00430346	1.36847	0.452559	1.36847	up	1.22596	0.293907	1.22596	up	2.01876	1.01347	2.01876	up	1.5408	0.62368	1.5408	up	186.201	131.012	253.123	264.721	226.629	203.011	-0.237483	-0.71591	0.215076	0.297556	0.0564235	-0.0922301
Bradi1g04000.1R_st	0.0205452	0.00259659	1.14919	0.200621	1.14919	up	1.32017	0.400722	1.32017	up	1.04617	0.0651162	1.04617	up	1.21523	0.281235	1.21523	up	134.66	136.175	155.378	142.293	178.137	165.286	-0.122609	-0.108327	0.0780121	-0.0432107	0.278113	0.172908
Bradi1g04060.1R_st	0.0178973	0.00210715	-1.35801	-0.441493	1.35801	down	-1.76651	-0.820901	1.76651	down	-1.28029	-0.356475	1.28029	down	-1.29937	-0.377816	1.29937	down	38.4108	38.4127	28.1808	29.7544	21.9299	29.3216	0.365479	0.359317	-0.0760139	0.00284219	-0.455422	-0.0184989
Bradi1g04070.1R_st	0.0087941	0.000776717	1.05473	0.0768671	1.05473	up	-1.0268	-0.0381524	1.0268	down	-1.82397	-0.867083	1.82397	down	-2.10064	-1.07083	2.10064	down	2047.86	2382.68	2154.45	1302.31	1987.97	1133.88	0.0192528	0.234275	0.0961199	-0.632808	-0.0188996	-0.836551
Bradi1g04090.1R_st	0.0230301	0.00307519	1.10457	0.143482	1.10457	up	1.28786	0.364977	1.28786	up	1.57231	0.652885	1.57231	up	1.62265	0.698348	1.62265	up	177.82	150.043	196.396	235.734	228.171	243.1	-0.261909	-0.496213	-0.118426	0.156672	0.103068	0.202135
Bradi1g04100.1R_st	0.0401305	0.00691784	-1.07672	-0.106648	1.07672	down	1.12079	0.164522	1.12079	up	1.3456	0.428245	1.3456	up	1.4893	0.574637	1.4893	up	50.4731	39.1247	47.1595	52.508	56.6886	58.2929	-0.030741	-0.401953	-0.137389	0.0262921	0.133781	0.172684
Bradi1g04110.1F_at	0.0456943	0.008432	-1.15736	-0.210839	1.15736	down	-1.24945	-0.321291	1.24945	down	1.10166	0.13968	1.10166	up	-1.48718	-0.572575	1.48718	down	26.8861	32.0515	23.2448	34.704	21.5954	21.1727	0.154342	0.381736	-0.0564965	0.521416	-0.166949	-0.190839
Bradi1g04120.1R_st	0.00853695	0.000747241	1.34191	0.424288	1.34191	up	1.44138	0.527452	1.44138	up	1.1503	0.202007	1.1503	up	1.20427	0.268154	1.20427	up	101.982	121.753	137.29	139.931	146.958	146.559	-0.424398	-0.168306	-0.000109514	0.0337017	0.103054	0.099848
Bradi1g04230.1R_st	0.0147305	0.00159644	-1.62506	-0.700493	1.62506	down	-1.87612	-0.907755	1.87612	down	-1.18564	-0.245661	1.18564	down	-1.16619	-0.221797	1.16619	down	64.4742	52.6309	39.5211	44.8209	34.2318	45.2248	0.612866	0.321438	-0.0876263	0.0757766	-0.294889	0.0996411
Bradi1g04240.1R_st	0.00327207	0.000183597	-1.27113	-0.346112	1.27113	down	-1.2245	-0.292189	1.2245	down	-1.4898	-0.575115	1.4898	down	-1.35653	-0.439916	1.35653	down	38.386	35.174	30.189	23.6503	31.4027	25.9098	0.344427	0.21756	-0.00168451	-0.357555	0.0522386	-0.222356
Bradi1g04300.1R_st	0.0266842	0.00384626	1.19338	0.255051	1.19338	up	1.3884	0.473421	1.3884	up	-1.03007	-0.0427467	1.03007	down	1.00958	0.0137623	1.00958	up	928.343	921.993	1106.27	895.616	1288.39	931.756	-0.0763097	-0.0837425	0.178741	-0.126489	0.397112	-0.0699801
Bradi1g04490.1F_at	0.0174451	0.0020182	-1.15818	-0.211854	1.15818	down	-5.55155	-2.47289	5.55155	down	-1.07766	-0.107905	1.07766	down	-3.67985	-1.87965	3.67985	down	30.9834	22.8269	29.9754	20.2836	5.97319	6.3528	0.749343	0.266669	0.537489	0.158764	-1.72355	-1.61298
Bradi1g04520.1R_st	0.00422299	0.000268182	-1.23197	-0.300973	1.23197	down	-1.20025	-0.263335	1.20025	down	-1.19178	-0.253123	1.19178	down	-1.14572	-0.196258	1.14572	down	358.573	352.29	290.955	295.178	298.782	307.154	0.244615	0.217196	-0.056358	-0.0359273	-0.0187206	0.0209379
Bradi1g04590.1R_st	0.0190569	0.00231613	-1.491	-0.576285	1.491	down	-1.33715	-0.419167	1.33715	down	-1.53296	-0.616318	1.53296	down	-1.6827	-0.75078	1.6827	down	103.421	116.357	70.096	75.5886	76.8404	68.9142	0.358255	0.52978	-0.21803	-0.0865376	-0.0609117	-0.220999
Bradi1g04600.1R_st	0.00376301	0.000227966	-1.02869	-0.0408034	1.02869	down	1.01588	0.0227251	1.01588	up	1.30092	0.379538	1.30092	up	1.39638	0.481687	1.39638	up	39.6193	35.2395	38.522	45.813	40.2615	49.1795	-0.0126081	-0.182631	-0.0534115	0.196906	0.0101171	0.299056
Bradi1g04630.1R_st	0.0272287	0.0039748	1.23781	0.307796	1.23781	up	1.32546	0.406496	1.32546	up	1.44353	0.529599	1.44353	up	1.59055	0.669523	1.59055	up	15.2931	16.9099	19.1471	24.3629	20.3704	26.9601	-0.310475	-0.170983	-0.00267919	0.358616	0.096021	0.49854
Bradi1g04660.1R_st	0.0049362	0.000342142	1.06514	0.0910463	1.06514	up	-1.00328	-0.00472323	1.00328	down	-1.45755	-0.543545	1.45755	down	-1.4981	-0.583131	1.4981	down	359.178	377.399	382.673	259.222	358.102	252.176	-0.0118771	0.0591977	0.0791693	-0.484347	-0.0166003	-0.523933
Bradi1g04810.1R_st	0.00436361	0.000282217	-1.50595	-0.590677	1.50595	down	-1.67714	-0.746001	1.67714	down	1.0361	0.051161	1.0361	up	-1.28344	-0.360013	1.28344	down	544.496	483.591	362.181	499.026	324.349	376.594	0.413387	0.238585	-0.177291	0.289746	-0.332615	-0.121428
Bradi1g04850.1R_st	0.0331891	0.00531498	-1.13097	-0.177563	1.13097	down	-1.28005	-0.3562	1.28005	down	-1.01111	-0.0159353	1.01111	down	-1.2438	-0.314754	1.2438	down	579.873	637.393	514.409	630.338	454.803	513.73	0.0702782	0.206642	-0.107285	0.190706	-0.285922	-0.108112
Bradi1g04860.1R_st	0.00284585	0.000151121	-1.1234	-0.167871	1.1234	down	-1.31458	-0.394599	1.31458	down	-1.3775	-0.462052	1.3775	down	-1.39637	-0.481682	1.39637	down	152.241	138.031	135.684	100.294	116.144	98.8369	0.264278	0.123348	0.0964074	-0.338704	-0.130321	-0.358334
Bradi1g04870.1R_st	0.0406902	0.00707553	1.18341	0.242947	1.18341	up	1.12612	0.171357	1.12612	up	-1.46332	-0.549242	1.46332	down	-1.54121	-0.624063	1.54121	down	195.226	200.22	231.528	136.673	220.142	129.735	-0.026355	0.00814072	0.216592	-0.541101	0.145002	-0.615922
Bradi1g04920.1R_st	0.0331894	0.0053164	1.29112	0.368625	1.29112	up	1.59589	0.674365	1.59589	up	1.64888	0.721489	1.64888	up	1.60376	0.681459	1.60376	up	79.1849	73.6573	101.33	119.214	126.65	115.706	-0.417744	-0.53739	-0.0491187	0.1841	0.256621	0.144069
Bradi1g04940.1R_st	0.0281022	0.00418099	-1.20566	-0.269827	1.20566	down	-1.29561	-0.373628	1.29561	down	-1.25905	-0.332335	1.25905	down	-1.59606	-0.674515	1.59606	down	115.542	119.54	95.9496	94.402	88.7755	74.6887	0.258698	0.308918	-0.0111284	-0.0234175	-0.11493	-0.365598
Bradi1g04950.1R_st	0.00297185	0.000160916	1.03208	0.0455503	1.03208	up	-1.04611	-0.0650364	1.04611	down	-1.58443	-0.663968	1.58443	down	-1.6715	-0.741146	1.6715	down	342.484	361.1	352.941	228.31	326.609	216.413	0.0494108	0.128781	0.0949612	-0.535187	-0.0156256	-0.612365
Bradi1g05320.1R_st	0.00747612	0.000615643	-1.00792	-0.0113792	1.00792	down	-1.02113	-0.0301688	1.02113	down	-1.43161	-0.517635	1.43161	down	-1.7484	-0.806038	1.7484	down	155.558	176.255	154.378	122.708	152.603	100.379	0.0343473	0.208922	0.0229681	-0.308713	0.00417852	-0.597116
Bradi1g05330.1R_st	0.0331456	0.0052997	-1.05875	-0.0823619	1.05875	down	-1.37547	-0.459923	1.37547	down	-1.71009	-0.77407	1.71009	down	-2.346	-1.2302	2.346	down	212.495	254.14	198.453	148.534	148.734	108.845	0.407618	0.721683	0.325256	-0.0523868	-0.0523054	-0.508522
Bradi1g05390.1R_st	0.00880015	0.000778297	1.21618	0.282361	1.21618	up	1.5219	0.605878	1.5219	up	1.52059	0.604631	1.52059	up	2.14871	1.10347	2.14871	up	45.5971	39.9926	54.0574	60.2859	68.0866	85.1596	-0.344048	-0.508172	-0.0616875	0.0964589	0.26183	0.595298
Bradi1g05480.1R_st	0.000145913	1.61633e-06	1.85341	0.89018	1.85341	up	2.33776	1.22513	2.33776	up	2.70903	1.43778	2.70903	up	2.33999	1.2265	2.33999	up	271.811	210.232	497.466	566.56	627.713	488.808	-0.871353	-1.2308	0.0188262	0.206976	0.353774	-0.00429916
Bradi1g05550.1R_st	0.000432615	8.44082e-06	1.6926	0.75924	1.6926	up	2.86329	1.51767	2.86329	up	1.94328	0.958491	1.94328	up	1.66496	0.735485	1.66496	up	67.9641	67.3388	115.968	131.006	196.549	111.968	-0.71169	-0.726469	0.0475496	0.232022	0.805982	0.0090158
Bradi1g05650.1R_st	0.00222334	0.000101487	-1.30261	-0.381406	1.30261	down	-1.223	-0.290428	1.223	down	-1.26314	-0.337013	1.26314	down	-1.17608	-0.233988	1.17608	down	629.771	616.851	483.996	487.38	515.078	523.439	0.266582	0.233983	-0.114824	-0.10303	-0.023846	-5.24521e-06
Bradi1g06030.1R_st	0.0201402	0.00251457	-2.45592	-1.29626	2.45592	down	-1.83555	-0.876213	1.83555	down	-1.16833	-0.224446	1.16833	down	1.00483	0.00695213	1.00483	up	408.671	417.039	170.874	358.48	223.788	418.787	0.0696025	0.0990931	-1.22666	-0.125353	-0.80661	0.106045
Bradi1g06040.1R_st	0.00019798	2.58568e-06	1.23923	0.309446	1.23923	up	1.80432	0.851453	1.80432	up	2.41332	1.27102	2.41332	up	3.05781	1.6125	3.05781	up	43.6439	46.2126	54.0189	111.517	79.7293	141.23	-0.388462	-0.30353	-0.0790167	0.96749	0.462991	1.30897
Bradi1g06050.1R_st	0.0259043	0.00369273	1.08939	0.123515	1.08939	up	-1.29343	-0.371204	1.29343	down	-1.22509	-0.292893	1.22509	down	-1.57834	-0.658408	1.57834	down	29.9281	38.6613	32.5113	31.5411	23.3428	24.6267	-0.0277779	0.345994	0.095737	0.0531008	-0.398982	-0.312415
Bradi1g06060.1R_st	0.00817521	0.000697463	-1.16885	-0.225094	1.16885	down	-1.45542	-0.541436	1.45542	down	-1.49712	-0.582194	1.49712	down	-1.29986	-0.378362	1.29986	down	75.1927	72.2741	64.3768	48.2229	51.7338	55.7828	0.264625	0.202253	0.0395311	-0.379941	-0.276811	-0.176109
Bradi1g06080.1R_st	0.000334572	5.76491e-06	-1.20181	-0.265208	1.20181	down	-1.12682	-0.172253	1.12682	down	-1.9025	-0.927893	1.9025	down	-2.07124	-1.05049	2.07124	down	758.43	758.305	629.672	398.856	672.964	367.389	0.249636	0.252526	-0.0155719	-0.675367	0.0773824	-0.797967
Bradi1g06090.1R_st	0.0148046	0.00160634	-1.10397	-0.142703	1.10397	down	-1.27812	-0.354021	1.27812	down	-1.34941	-0.432326	1.34941	down	-1.86071	-0.895853	1.86071	down	97.9948	96.6479	89.3439	71.1528	76.8792	51.8222	0.242658	0.213732	0.0999545	-0.218594	-0.111363	-0.682121
Bradi1g06160.1R_st	0.00747438	0.000614904	-2.43365	-1.28312	2.43365	down	-2.47812	-1.30925	2.47812	down	-1.08849	-0.122325	1.08849	down	-1.19486	-0.256843	1.19486	down	535.251	469.065	218.002	431.336	212.411	392.692	0.379107	0.220357	-0.904015	0.0980315	-0.930139	-0.0364862
Bradi1g06220.1R_st	0.00313977	0.00017355	-1.1314	-0.178103	1.1314	down	-1.26872	-0.343376	1.26872	down	-1.61522	-0.691733	1.61522	down	-1.67975	-0.748247	1.67975	down	989.064	984.118	873.269	609.056	778.708	589.211	0.256709	0.252141	0.078606	-0.439592	-0.0866664	-0.496105
Bradi1g06240.1R_st	0.0374709	0.00628089	1.07898	0.109667	1.07898	up	1.12983	0.176111	1.12983	up	1.37099	0.455215	1.37099	up	1.71782	0.780579	1.71782	up	65.7536	55.9562	70.9121	76.5511	74.4607	98.0559	-0.13191	-0.366448	-0.0222429	0.0887663	0.0442012	0.414131
Bradi1g06290.1R_st	0.00956133	0.000870047	-1.02011	-0.0287213	1.02011	down	-1.14752	-0.198523	1.14752	down	-1.51268	-0.597109	1.51268	down	-1.66572	-0.73615	1.66572	down	128.7	160.742	126.104	105.896	112.199	95.9935	0.11042	0.424605	0.0816992	-0.172503	-0.0881025	-0.311544
Bradi1g06340.1R_st	0.000222204	3.175e-06	-1.25359	-0.326069	1.25359	down	1.2768	0.352537	1.2768	up	1.85857	0.894194	1.85857	up	1.62984	0.70473	1.62984	up	761.216	673.959	608.069	1252.02	972.963	1097.84	-0.0176024	-0.194056	-0.343672	0.700139	0.334935	0.510674
Bradi1g06340.2R_st	0.00586001	0.000430412	-1.12744	-0.173056	1.12744	down	1.59977	0.677868	1.59977	up	2.5971	1.3769	2.5971	up	2.52578	1.33673	2.52578	up	68.5236	56.1888	60.7473	142.971	109.249	138.463	-0.176675	-0.48805	-0.34973	0.888854	0.501193	0.848679
Bradi1g06360.1F_at	0.00188009	8.09849e-05	-1.2369	-0.306732	1.2369	down	-1.42121	-0.50712	1.42121	down	-1.24834	-0.320009	1.24834	down	-1.05185	-0.0729307	1.05185	down	26.0635	22.8899	21.0783	18.3384	18.3776	21.7704	0.292158	0.105087	-0.0145737	-0.214922	-0.214962	0.0321567
Bradi1g06420.1R_st	0.00121224	4.2033e-05	-1.31749	-0.397787	1.31749	down	-1.8284	-0.870583	1.8284	down	-1.60599	-0.683467	1.60599	down	-2.43665	-1.2849	2.43665	down	1612.02	1781.87	1222.53	1106.98	882.446	745.511	0.461484	0.603933	0.0636965	-0.0795341	-0.409099	-0.680968
Bradi1g06480.1R_st	0.00282419	0.00014879	1.17539	0.233146	1.17539	up	1.22022	0.287141	1.22022	up	1.49565	0.58077	1.49565	up	1.75411	0.810738	1.75411	up	82.7864	65.8787	97.0936	98.3598	101.19	115.474	-0.201016	-0.529357	0.0321296	0.0514121	0.0861255	0.281381
Bradi1g06490.1R_st	3.17648e-05	1.48157e-07	2.48345	1.31235	2.48345	up	2.46473	1.30143	2.46473	up	3.58584	1.84231	3.58584	up	2.98373	1.57712	2.98373	up	42.6034	27.6789	106.044	99.7139	105.324	83.0185	-1.13215	-1.75792	0.180194	0.0843875	0.169276	-0.180805
Bradi1g06520.1R_st	0.0193059	0.00235709	1.07433	0.103433	1.07433	up	1.1448	0.195091	1.1448	up	-1.82266	-0.866045	1.82266	down	-1.24892	-0.320676	1.24892	down	151.587	185.729	162.786	101.723	174.486	148.669	-0.068651	0.223823	0.0347823	-0.642221	0.126441	-0.0968523
Bradi1g06560.1R_st	0.0187348	0.00225381	-1.23478	-0.304249	1.23478	down	-1.77596	-0.828602	1.77596	down	-1.49367	-0.578865	1.49367	down	-2.2609	-1.1769	2.2609	down	261.245	361.922	216.223	237.019	148.992	156.988	0.154005	0.596851	-0.150244	0.0179863	-0.674597	-0.580048
Bradi1g06670.1R_st	0.000958259	2.94664e-05	1.60943	0.686552	1.60943	up	1.31563	0.395758	1.31563	up	2.67189	1.41786	2.67189	up	2.29587	1.19904	2.29587	up	896.595	489.045	1421.85	1307.86	1165.71	1122.97	-0.345884	-1.19676	0.340668	0.221104	0.0498743	0.00228691
Bradi1g06680.1R_st	0.0417305	0.00733447	1.68236	0.75049	1.68236	up	1.41958	0.505464	1.41958	up	1.43247	0.518503	1.43247	up	1.51849	0.602642	1.51849	up	67.0924	57.9019	110.93	82.4452	94.6712	87.5505	-0.3297	-0.516972	0.42079	0.00153136	0.175764	0.0856698
Bradi1g06700.1F_at	0.0130433	0.00134107	-1.95929	-0.970331	1.95929	down	-2.70833	-1.43741	2.70833	down	-2.27466	-1.18565	2.27466	down	-3.85335	-1.94611	3.85335	down	26.4205	30.93	13.6994	14.1025	9.83455	7.98236	0.972716	1.22941	0.00238458	0.0437573	-0.46469	-0.716708
Bradi1g06700.1R_st	0.00255469	0.000127868	-1.96313	-0.973153	1.96313	down	-3.08644	-1.62594	3.08644	down	-1.72545	-0.786972	1.72545	down	-1.9287	-0.947629	1.9287	down	577.072	569.038	292.2	326.331	188.6	292.732	0.819531	0.80378	-0.153622	0.0168071	-0.806413	-0.143849
Bradi1g06810.1R_st	0.0208059	0.00263997	1.16139	0.215853	1.16139	up	1.18611	0.246233	1.18611	up	1.24358	0.314497	1.24358	up	1.41804	0.5039	1.41804	up	68.2587	62.9938	79.1706	78.4552	80.9674	89.0306	-0.198498	-0.317981	0.0173559	-0.00348425	0.0477352	0.185919
Bradi1g06910.1R_st	0.00455057	0.000302294	1.2967	0.37485	1.2967	up	1.33455	0.416349	1.33455	up	1.68009	0.748539	1.68009	up	2.36254	1.24034	2.36254	up	47.1913	34.4076	60.5015	57.7288	63.1776	81.1759	-0.298251	-0.738059	0.0765991	0.0104799	0.118098	0.502279
Bradi1g06920.1R_st	0.000171744	2.045e-06	-1.19905	-0.261897	1.19905	down	-1.17597	-0.233848	1.17597	down	-1.31563	-0.395756	1.31563	down	-1.72376	-0.785561	1.72376	down	88.4151	83.9513	73.7452	63.6781	75.1824	48.6464	0.231126	0.153453	-0.0307708	-0.242303	-0.00272179	-0.632109
Bradi1g07040.1R_st	0.000732598	1.88874e-05	1.57366	0.654125	1.57366	up	2.02062	1.0148	2.02062	up	1.78561	0.836415	1.78561	up	2.57956	1.36713	2.57956	up	26.7493	24.8902	42.058	44.3494	53.3586	64.064	-0.785359	-0.875283	-0.131234	-0.0388672	0.229438	0.491844
Bradi1g07060.1R_st	0.00248109	0.000122837	-1.06785	-0.0947137	1.06785	down	-1.24904	-0.320824	1.24904	down	-1.71924	-0.781773	1.71924	down	-1.75906	-0.814808	1.75906	down	189.823	245.996	179.08	143.09	152.114	139.743	0.22586	0.599415	0.131146	-0.182358	-0.0949644	-0.215393
Bradi1g07080.1R_st	3.17122e-05	1.45742e-07	1.72727	0.788495	1.72727	up	1.73236	0.792739	1.73236	up	1.60554	0.683062	1.60554	up	1.34968	0.432619	1.34968	up	311.337	340.163	538.861	545.401	539.344	458.594	-0.691226	-0.565379	0.0972687	0.117683	0.101513	-0.13276
Bradi1g07130.1R_st	0.021547	0.002779	-1.04601	-0.064894	1.04601	down	-1.00466	-0.00670179	1.00466	down	1.55024	0.632495	1.55024	up	1.50285	0.587698	1.50285	up	295.199	283.88	282.528	441.497	294.045	426.09	-0.00418949	-0.0628319	-0.0690835	0.569663	-0.0108913	0.524867
Bradi1g07130.2R_st	0.0245901	0.00341893	1.21532	0.281341	1.21532	up	2.16368	1.11348	2.16368	up	2.33384	1.22271	2.33384	up	3.54586	1.82614	3.54586	up	19.6514	23.7001	24.2836	52.6837	40.7785	82.4051	-0.869926	-0.605956	-0.588586	0.616752	0.243558	1.22018
Bradi1g07140.1R_st	3.23634e-05	1.55496e-07	1.33993	0.422156	1.33993	up	1.43442	0.520467	1.43442	up	2.16563	1.11479	2.16563	up	2.4975	1.32048	2.4975	up	474.672	420.808	634.993	912.747	679.876	1050.57	-0.450035	-0.621129	-0.0278788	0.493658	0.0704314	0.699353
Bradi1g07160.1R_st	0.02612	0.00373657	1.04398	0.0620977	1.04398	up	-1.08503	-0.117737	1.08503	down	-1.64667	-0.71955	1.64667	down	-1.83992	-0.879644	1.83992	down	1839.51	2017.77	1920.35	1220.83	1697.99	1109.22	0.0592294	0.188058	0.121327	-0.531492	-0.0585076	-0.691586
Bradi1g07320.1R_st	0.0337578	0.00542554	1.04605	0.0649531	1.04605	up	1.39853	0.483908	1.39853	up	1.01737	0.0248394	1.01737	up	1.44476	0.530828	1.44476	up	39.5211	30.1097	41.2913	30.6127	55.4933	43.3469	-0.0230773	-0.418275	0.0418758	-0.393435	0.46083	0.112553
Bradi1g07370.1R_st	0.0168612	0.00192176	-1.05026	-0.0707475	1.05026	down	-1.09529	-0.13131	1.09529	down	-3.05227	-1.60988	3.05227	down	-4.00216	-2.00078	4.00216	down	266.053	299.174	248.817	93.8651	241.064	72.182	0.175908	0.307853	0.10516	-1.30203	0.0445979	-1.69293
Bradi1g07390.1R_st	0.0143479	0.00153631	-1.20637	-0.270671	1.20637	down	-1.23478	-0.304259	1.23478	down	1.04395	0.0620554	1.04395	up	-1.11797	-0.160879	1.11797	down	33.4111	28.8977	27.6405	30.1414	27.0203	25.8252	0.254892	0.0472045	-0.0157789	0.10926	-0.0493673	-0.113674
Bradi1g07440.1R_st	0.0352991	0.00580921	-1.32641	-0.407525	1.32641	down	-1.17155	-0.228417	1.17155	down	-1.42563	-0.511596	1.42563	down	-1.76514	-0.819782	1.76514	down	1029.08	1191.76	767.201	829.427	863.588	669.956	0.258488	0.485155	-0.149037	-0.0264411	0.0300709	-0.334627
Bradi1g07470.1R_st	0.0321886	0.00509961	-1.20801	-0.272633	1.20801	down	-1.12406	-0.168718	1.12406	down	-1.12829	-0.174137	1.12829	down	-1.45351	-0.53954	1.45351	down	171.337	188.547	142.204	166.427	152.483	129.307	0.0728173	0.206835	-0.199816	0.0326979	-0.0959004	-0.332705
Bradi1g07520.1F_at	6.29791e-05	4.39535e-07	1.4744	0.560129	1.4744	up	1.78959	0.83963	1.78959	up	2.13663	1.09534	2.13663	up	1.65014	0.722586	1.65014	up	104.313	96.8705	152.875	206.896	185.565	159.755	-0.622749	-0.72069	-0.06262	0.37465	0.216881	0.00189567
Bradi1g07520.1R_st	0.0299218	0.00458797	1.12151	0.165446	1.12151	up	-1.0676	-0.0943732	1.0676	down	-1.74822	-0.805886	1.74822	down	-1.8519	-0.88901	1.8519	down	599.021	679.884	671.476	386.878	564.457	368.273	-0.00754309	0.169801	0.157903	-0.636085	-0.101916	-0.719209
Bradi1g07520.2R_st	0.0254355	0.00359615	-1.2353	-0.304864	1.2353	down	-1.36567	-0.449609	1.36567	down	-1.01731	-0.0247641	1.01731	down	-1.57412	-0.654546	1.57412	down	30.0752	27.5642	24.2927	26.8953	22.0116	17.567	0.28767	0.15117	-0.017194	0.126405	-0.161939	-0.503377
Bradi1g07550.1R_st	0.023503	0.00316974	1.67634	0.745312	1.67634	up	2.12199	1.08542	2.12199	up	1.38979	0.474868	1.38979	up	1.59258	0.671366	1.59258	up	113.07	42.4881	181.233	59.0103	229.979	67.482	0.471042	-0.871097	1.21635	-0.396229	1.55646	-0.199731
Bradi1g07570.1R_st	0.0244892	0.0033822	-1.27687	-0.352616	1.27687	down	-1.5169	-0.601128	1.5169	down	-1.1833	-0.242811	1.1833	down	-1.1098	-0.150298	1.1098	down	174.901	169.145	137.17	142.885	116.359	152.35	0.274122	0.225449	-0.0784933	-0.0173612	-0.327005	0.0751512
Bradi1g07620.1R_st	0.0225362	0.00297129	1.04142	0.0585465	1.04142	up	1.0869	0.12022	1.0869	up	1.11184	0.152949	1.11184	up	1.2101	0.275125	1.2101	up	111.286	109.51	115.772	121.797	120.885	132.718	-0.0665805	-0.0885223	-0.00803407	0.0644267	0.0536391	0.186602
Bradi1g07630.1R_st	0.00712295	0.000567813	1.02165	0.030903	1.02165	up	1.08088	0.112202	1.08088	up	1.67884	0.747462	1.67884	up	1.62814	0.703221	1.62814	up	379.588	295.58	387.428	494.381	411.127	480.106	-0.0530505	-0.417509	-0.0221475	0.329952	0.0591513	0.285711
Bradi1g07650.1R_st	0.00921175	0.000827461	1.17172	0.228632	1.17172	up	1.38842	0.47344	1.38842	up	1.21017	0.275209	1.21017	up	1.13606	0.18404	1.13606	up	55.9177	56.7007	65.319	68.5579	77.51	64.4422	-0.228945	-0.205306	-0.000312487	0.0699036	0.244496	-0.0212662
Bradi1g07660.1R_st	0.00284404	0.000150522	-1.74748	-0.805275	1.74748	down	-1.75312	-0.809924	1.75312	down	-2.13704	-1.09561	2.13704	down	-2.33582	-1.22393	2.33582	down	117.749	200.966	66.6061	93.6872	67.5869	86.2035	0.417179	1.19762	-0.388096	0.10201	-0.392745	-0.0263054
Bradi1g07720.1R_st	0.00673811	0.000525873	1.11974	0.163164	1.11974	up	1.23085	0.299651	1.23085	up	1.47336	0.559107	1.47336	up	1.8271	0.869556	1.8271	up	77.9327	67.8207	86.7324	99.6306	95.454	123.6	-0.230782	-0.424181	-0.0676179	0.134927	0.0688697	0.445375
Bradi1g07830.1R_st	0.000347941	6.13457e-06	1.24179	0.312418	1.24179	up	1.19004	0.25101	1.19004	up	2.19595	1.13485	2.19595	up	2.35216	1.23398	2.35216	up	51.4721	38.9165	63.885	85.3135	61.5979	91.5358	-0.295723	-0.700789	0.0166945	0.434057	-0.0447133	0.533195
Bradi1g07910.1R_st	0.0438655	0.00793347	-1.07556	-0.105085	1.07556	down	-1.07257	-0.101073	1.07257	down	-1.52743	-0.611106	1.52743	down	-1.34372	-0.426236	1.34372	down	167.848	189.17	155.639	123.794	156.206	140.542	0.116065	0.2865	0.01098	-0.324606	0.0149913	-0.139736
Bradi1g08020.1R_st	0.00110218	3.65532e-05	-1.15833	-0.212048	1.15833	down	-1.23973	-0.310027	1.23973	down	-1.55465	-0.63659	1.55465	down	-1.71922	-0.781758	1.71922	down	1024.09	1041.51	884.314	670.182	826.215	609.624	0.256742	0.279666	0.0446936	-0.356925	-0.0532856	-0.502092
Bradi1g08040.1R_st	0.0303021	0.00466906	1.25696	0.329933	1.25696	up	1.35242	0.435539	1.35242	up	1.05015	0.0705887	1.05015	up	1.35478	0.438055	1.35478	up	210.718	186.424	265.177	194.081	286.238	250.524	-0.195482	-0.384172	0.134451	-0.313583	0.240056	0.0538833
Bradi1g08070.1R_st	0.0338454	0.00544552	1.09994	0.137428	1.09994	up	1.13576	0.183662	1.13576	up	-1.92896	-0.947822	1.92896	down	-1.29884	-0.377227	1.29884	down	100.513	106.74	109.565	55.2498	113.385	82.2023	-0.0605035	0.0386677	0.0769243	-0.909154	0.123158	-0.338559
Bradi1g08110.1R_st	0.000732598	1.89788e-05	1.93351	0.951222	1.93351	up	2.01798	1.01291	2.01798	up	1.6016	0.679514	1.6016	up	2.71872	1.44293	2.71872	up	33.0194	30.1488	63.1202	48.0402	65.835	81.5573	-0.728363	-0.843043	0.222859	-0.163529	0.28455	0.599883
Bradi1g08110.2R_st	0.00158043	6.17379e-05	1.82578	0.868515	1.82578	up	2.4359	1.28446	2.4359	up	1.84753	0.885598	1.84753	up	4.20974	2.07373	4.20974	up	5.57134	5.24875	9.96527	9.51198	13.7296	21.6324	-0.816863	-0.902596	0.0516522	-0.0169986	0.467592	1.17113
Bradi1g08120.1R_st	0.0105754	0.00100032	-1.29627	-0.374363	1.29627	down	-1.78628	-0.836955	1.78628	down	-1.41655	-0.502386	1.41655	down	-1.55157	-0.633727	1.55157	down	387.762	400.575	300.75	281.002	218.071	258.565	0.392508	0.427955	0.0181446	-0.0744314	-0.444447	-0.205772
Bradi1g08130.1F_at	0.0371549	0.00621085	-1.2499	-0.321808	1.2499	down	-1.40558	-0.491162	1.40558	down	-1.38692	-0.471881	1.38692	down	-2.18236	-1.12589	2.18236	down	44.1474	55.4515	35.9644	39.6532	32.3113	25.1971	0.190537	0.508361	-0.131271	0.0364807	-0.300625	-0.617526
Bradi1g08190.1R_st	5.16066e-05	3.19944e-07	1.74083	0.799778	1.74083	up	1.9257	0.94538	1.9257	up	6.69504	2.74309	6.69504	up	7.3696	2.88159	7.3696	up	201.323	69.7824	353.412	464.851	394.411	512.554	-0.712089	-2.2472	0.0876897	0.495896	0.233292	0.63439
Bradi1g08280.1R_st	0.0177989	0.00208812	-1.9119	-0.935003	1.9119	down	-2.42099	-1.2756	2.42099	down	-1.14029	-0.1894	1.14029	down	-1.70684	-0.77133	1.70684	down	221.345	232.937	115.667	202.03	90.4822	135.093	0.60686	0.699921	-0.328143	0.510521	-0.668736	-0.0714095
Bradi1g08300.1R_st	0.0463223	0.00860645	1.19612	0.258364	1.19612	up	1.32928	0.410643	1.32928	up	1.26954	0.344302	1.26954	up	1.52559	0.609364	1.52559	up	52.8354	49.6607	62.6707	63.0327	69.7875	75.7409	-0.252648	-0.32054	0.00571601	0.0237627	0.157995	0.288825
Bradi1g08310.1F_at	0.00368815	0.000219733	-1.43014	-0.516158	1.43014	down	-1.51482	-0.599145	1.51482	down	-1.92816	-0.947224	1.92816	down	-2.76141	-1.46541	2.76141	down	224.423	280.062	156.308	144.055	147.175	101.743	0.57674	0.902867	0.060582	-0.0443571	-0.0224047	-0.562539
Bradi1g08310.2R_st	0.0289366	0.0043471	1.09502	0.13096	1.09502	up	-1.29471	-0.372632	1.29471	down	-1.92779	-0.946947	1.92779	down	-2.00024	-1.00017	2.00024	down	54.5514	105.376	59.6214	55.815	42.4773	52.8669	-0.118214	0.831735	0.0127459	-0.115213	-0.490846	-0.168437
Bradi1g08320.1R_st	0.00386878	0.000235667	-1.05906	-0.082788	1.05906	down	-1.25487	-0.327543	1.25487	down	-1.78277	-0.83412	1.78277	down	-1.28039	-0.356586	1.28039	down	59.1143	67.6752	55.5481	37.8307	46.865	52.6723	0.151121	0.349125	0.0683331	-0.484995	-0.176422	-0.00746131
Bradi1g08320.2R_st	0.0494804	0.00943288	-1.06543	-0.0914426	1.06543	down	-2.02895	-1.02073	2.02895	down	-2.15787	-1.10961	2.15787	down	-3.24695	-1.69908	3.24695	down	42.41	56.7193	39.5957	27.6085	23.8131	17.4194	0.209867	0.640399	0.118424	-0.469207	-0.810864	-1.05869
Bradi1g08470.1R_st	0.0421036	0.0074497	-1.05119	-0.0720287	1.05119	down	1.00838	0.0120389	1.00838	up	1.05716	0.0802001	1.05716	up	1.23208	0.301098	1.23208	up	84.2478	75.9312	80.1603	80.1918	85.0285	93.4536	0.0383074	-0.112671	-0.0337213	-0.0324709	0.0503464	0.188427
Bradi1g08480.1R_st	0.00295394	0.000159533	-1.31799	-0.398336	1.31799	down	-1.69078	-0.757691	1.69078	down	-1.75033	-0.807627	1.75033	down	-2.10817	-1.07599	2.10817	down	220.646	284.531	171.063	162.564	130.152	134.906	0.484845	0.855651	0.0865089	0.0480242	-0.272846	-0.220343
Bradi1g08510.1R_st	0.00458596	0.000305795	1.26286	0.336691	1.26286	up	2.00024	1.00017	2.00024	up	1.81826	0.862558	1.81826	up	2.12812	1.08958	2.12812	up	54.0958	48.2434	68.6917	85.5794	109.516	100.162	-0.545347	-0.746534	-0.208656	0.116024	0.454825	0.343046
Bradi1g08530.1R_st	0.0111391	0.0010759	-1.08961	-0.123814	1.08961	down	-1.15679	-0.210123	1.15679	down	-2.28625	-1.19298	2.28625	down	-2.19633	-1.1351	2.19633	down	62.8919	69.6052	57.3425	30.0525	53.9491	31.7433	0.182328	0.320763	0.0585141	-0.872222	-0.027794	-0.814333
Bradi1g08710.1R_st	0.0176376	0.00205667	-1.39727	-0.482609	1.39727	down	-1.66104	-0.73209	1.66104	down	1.08871	0.122613	1.08871	up	-1.05194	-0.0730466	1.05194	down	47.1716	40.1796	33.7656	43.7043	28.5366	38.0712	0.345008	0.108401	-0.1376	0.231015	-0.387082	0.0353549
Bradi1g08760.1R_st	0.00822	0.000702658	1.51627	0.600526	1.51627	up	1.9277	0.946882	1.9277	up	1.39173	0.476877	1.39173	up	1.59495	0.673507	1.59495	up	290.769	314.846	439.812	433.243	559.004	497.14	-0.600143	-0.488012	0.000383377	-0.0111351	0.346739	0.185494
Bradi1g08870.1R_st	0.00083524	2.36596e-05	1.29956	0.378028	1.29956	up	3.23533	1.69391	3.23533	up	1.46739	0.553251	1.46739	up	2.39569	1.26044	2.39569	up	33.1586	36.2769	43.0888	52.7689	109.409	87.5249	-0.488825	-0.370664	-0.110797	0.182587	1.20509	0.889778
Bradi1g08890.1R_st	0.0341382	0.00551117	7.57916	2.92204	7.57916	up	9.85111	3.30029	9.85111	up	1.28773	0.364827	1.28773	up	-1.15159	-0.20363	1.15159	down	5.80174	12.2862	44.2278	16.4599	62.3355	11.6784	-1.61499	-0.600311	1.30704	-0.235484	1.68529	-0.803941
Bradi1g08910.1R_st	0.0029233	0.000157676	-1.69526	-0.761508	1.69526	down	-2.15814	-1.10979	2.15814	down	1.18664	0.246878	1.18664	up	-1.13903	-0.187806	1.13903	down	481.056	425.606	283.422	504.154	223.186	372.914	0.343234	0.169666	-0.418274	0.416544	-0.766557	-0.0181398
Bradi1g08910.6R_st	0.02211	0.0028895	-1.71301	-0.776534	1.71301	down	-2.03586	-1.02564	2.03586	down	-1.51545	-0.599746	1.51545	down	-2.98682	-1.57861	2.98682	down	90.3495	153.403	51.1671	103.061	43.7692	50.9645	0.475162	1.29364	-0.301373	0.693892	-0.55048	-0.284974
Bradi1g08920.1R_st	0.0032562	0.00018257	1.34785	0.430663	1.34785	up	1.41799	0.503843	1.41799	up	1.47505	0.560764	1.47505	up	1.64915	0.721723	1.64915	up	101.077	91.8682	136.119	135.335	142.936	151.311	-0.411124	-0.542226	0.019539	0.018538	0.0927192	0.179497
Bradi1g08940.1R_st	0.0467789	0.00871669	-1.117	-0.159627	1.117	down	-1.02653	-0.0377793	1.02653	down	1.38298	0.467779	1.38298	up	2.06769	1.04802	2.06769	up	55.1546	44.5733	49.6931	61.229	53.6794	91.2931	-0.0272794	-0.34256	-0.186907	0.125219	-0.0650587	0.705458
Bradi1g08990.1R_st	5.54537e-05	3.66062e-07	-1.78048	-0.83227	1.78048	down	-3.50686	-1.81018	3.50686	down	-3.68161	-1.88034	3.68161	down	-1.84696	-0.885154	1.84696	down	144.35	95.4888	80.8473	25.9541	41.2014	51.727	1.0198	0.433241	0.187533	-1.4471	-0.790375	-0.451913
Bradi1g09000.1R_st	0.00137947	5.04761e-05	-2.33264	-1.22197	2.33264	down	-3.67615	-1.8782	3.67615	down	-3.21713	-1.68578	3.21713	down	-2.63022	-1.39519	2.63022	down	160.251	78.4927	72.7279	24.2376	44.0513	29.6308	1.58454	0.547417	0.362576	-1.13836	-0.293654	-0.847769
Bradi1g09030.1R_st	0.00301551	0.00016454	-1.00104	-0.00149329	1.00104	down	-1.15707	-0.210481	1.15707	down	1.44835	0.534408	1.44835	up	3.60356	1.84942	3.60356	up	94.7219	96.9952	93.4658	140.816	80.9468	351.983	-0.0561819	-0.00492732	-0.0576752	0.529481	-0.266663	1.8445
Bradi1g09100.1R_st	0.0193711	0.00236727	1.05452	0.0765836	1.05452	up	1.08972	0.123952	1.08972	up	1.46792	0.553771	1.46792	up	1.76374	0.81864	1.76374	up	74.0904	59.8524	78.2904	87.903	80.8281	105.485	-0.112203	-0.418723	-0.0356197	0.135048	0.0117483	0.399918
Bradi1g09310.1R_st	0.00252767	0.000126199	1.01536	0.0219888	1.01536	up	1.18045	0.239343	1.18045	up	1.1808	0.239769	1.1808	up	1.305	0.384051	1.305	up	128.069	111.26	130.105	131.175	151.248	144.989	-0.0482528	-0.253369	-0.026264	-0.0136003	0.19109	0.130682
Bradi1g09330.1R_st	0.0103402	0.000970295	1.04028	0.0569673	1.04028	up	1.11835	0.161369	1.11835	up	1.16126	0.215686	1.16126	up	1.15315	0.205578	1.15315	up	133.905	123.677	139.236	143.576	149.729	142.561	-0.0714915	-0.185843	-0.0145241	0.0298433	0.0898771	0.0197351
Bradi1g09400.1R_st	0.000125859	1.2252e-06	2.35647	1.23663	2.35647	up	3.53887	1.82329	3.53887	up	2.23899	1.16285	2.23899	up	2.26311	1.1783	2.26311	up	180.924	182.479	428.037	405.229	645.079	410.283	-1.13086	-1.12897	0.105766	0.0338745	0.692424	0.0493293
Bradi1g09400.2R_st	0.00852886	0.000742466	4.8592	2.28072	4.8592	up	6.31982	2.65988	6.31982	up	23.7725	4.57122	23.7725	up	24.2448	4.5996	24.2448	up	107.945	41.634	554.385	697.538	723.218	710.534	-2.77694	-4.49912	-0.496218	0.0721054	-0.117054	0.100485
Bradi1g09430.1R_st	0.0446652	0.00814318	1.19943	0.26235	1.19943	up	1.15305	0.205458	1.15305	up	2.11177	1.07845	2.11177	up	1.49034	0.575646	1.49034	up	687.038	605.429	816.066	1277.66	793.906	933.213	-0.182888	-0.350336	0.0794621	0.728119	0.0225703	0.22531
Bradi1g09510.1R_st	0.02211	0.00288757	-1.30419	-0.383152	1.30419	down	-1.36962	-0.453773	1.36962	down	-1.2134	-0.279057	1.2134	down	-1.14164	-0.191111	1.14164	down	237.532	211.17	182.324	174.725	173.318	184.834	0.293883	0.12332	-0.0892693	-0.155737	-0.15989	-0.0677915
Bradi1g09540.1R_st	0.00494034	0.000342771	-1.09059	-0.125103	1.09059	down	-1.14272	-0.192469	1.14272	down	-1.22343	-0.290932	1.22343	down	-1.3731	-0.457433	1.3731	down	982.163	878.966	901.272	718.566	859.943	640.857	0.188715	0.0287231	0.0636129	-0.262208	-0.00375398	-0.42871
Bradi1g09640.1R_st	0.0447763	0.00817516	2.16501	1.11438	2.16501	up	1.73324	0.793474	1.73324	up	1.4745	0.560225	1.4745	up	1.20448	0.268405	1.20448	up	203.411	278.656	440.211	404.145	353.989	352.411	-0.875996	-0.443898	0.238381	0.116327	-0.0825224	-0.175492
Bradi1g09660.1R_st	0.0041264	0.000258773	1.09896	0.13614	1.09896	up	1.11198	0.153134	1.11198	up	1.43811	0.524173	1.43811	up	1.45308	0.539117	1.45308	up	346.955	334.337	380.277	480.875	384.435	486.947	-0.13903	-0.187354	-0.00288963	0.336819	0.0141042	0.351763
Bradi1g09680.1R_st	0.00594816	0.000438129	1.22892	0.297391	1.22892	up	1.40406	0.489609	1.40406	up	-1.20008	-0.263127	1.20008	down	-1.02521	-0.035924	1.02521	down	50.0085	56.1692	61.4271	46.821	70.1652	54.8973	-0.189255	-0.0205518	0.108136	-0.283679	0.300355	-0.0564759
Bradi1g09710.1R_st	0.000216911	3.08125e-06	1.11999	0.163481	1.11999	up	1.21973	0.286563	1.21973	up	1.99808	0.998611	1.99808	up	2.23639	1.16117	2.23639	up	593.776	549.045	664.635	1094.63	723.114	1224.54	-0.255855	-0.37159	-0.0923738	0.627021	0.0307077	0.789584
Bradi1g09790.1R_st	0.0413679	0.00724004	-1.89743	-0.924043	1.89743	down	-1.74569	-0.803798	1.74569	down	-1.08026	-0.11138	1.08026	down	-1.65025	-0.722681	1.65025	down	297.695	322.606	157.594	293.266	175.186	191.948	0.502751	0.595813	-0.421292	0.484433	-0.301047	-0.126868
Bradi1g09810.1R_st	0.0196593	0.00242626	1.32874	0.410063	1.32874	up	1.49931	0.584302	1.49931	up	1.41961	0.505495	1.41961	up	1.75884	0.814627	1.75884	up	64.6945	57.2229	85.354	80.7073	96.2472	100.023	-0.341891	-0.505495	0.0681718	0	0.242411	0.309132
Bradi1g09950.1R_st	0.000616533	1.44764e-05	1.86182	0.896717	1.86182	up	4.0786	2.02808	4.0786	up	1.42293	0.50886	1.42293	up	4.49926	2.16969	4.49926	up	21.3885	24.9664	39.3863	35.3219	91.4161	110.879	-0.877597	-0.657334	0.0191204	-0.148473	1.15048	1.51235
Bradi1g09990.1R_st	0.0222045	0.00291289	1.15094	0.202818	1.15094	up	1.15772	0.211287	1.15772	up	1.16006	0.214205	1.16006	up	1.5637	0.644959	1.5637	up	25.262	23.464	28.988	27.2231	29.0427	36.6726	-0.173097	-0.269807	0.0297206	-0.0556014	0.0381894	0.375153
Bradi1g10000.1R_st	0.0382304	0.00647421	1.04676	0.0659371	1.04676	up	1.1423	0.191945	1.1423	up	1.11816	0.161126	1.11816	up	1.28631	0.363241	1.28631	up	56.9681	50.8117	59.7907	56.7976	65.2509	65.3406	-0.00697064	-0.171636	0.0589665	-0.01051	0.184975	0.191605
Bradi1g10170.1R_st	0.00607501	0.000450771	2.33015	1.22042	2.33015	up	1.45227	0.538309	1.45227	up	1.06957	0.0970303	1.06957	up	1.2216	0.288777	1.2216	up	66.7512	72.9744	156.367	78.0222	97.2425	89.4336	-0.293017	-0.161618	0.927406	-0.0645876	0.245292	0.127159
Bradi1g10190.1R_st	0.00165795	6.58677e-05	-1.14992	-0.201538	1.14992	down	-1.32308	-0.403896	1.32308	down	-1.53296	-0.616321	1.53296	down	-1.40025	-0.485684	1.40025	down	47.2661	48.9816	41.0797	31.9414	35.8885	34.9923	0.201538	0.253317	0	-0.363004	-0.202358	-0.232367
Bradi1g10330.1R_st	0.0100118	0.000931119	1.18475	0.244578	1.18475	up	1.21716	0.28352	1.21716	up	1.12158	0.165534	1.12158	up	1.42811	0.514106	1.42811	up	19.1806	21.0653	22.7974	23.6259	23.3622	30.1601	-0.247295	-0.112576	-0.00271734	0.0529578	0.0362247	0.40153
Bradi1g10360.1R_st	0.0309553	0.00480851	1.00183	0.00263707	1.00183	up	1.0617	0.0863732	1.0617	up	1.15254	0.204812	1.15254	up	1.38383	0.468668	1.38383	up	78.2493	72.2675	78.3615	83.0006	83.0648	99.6374	-0.0247354	-0.145352	-0.0220984	0.0594599	0.0616377	0.323316
Bradi1g10430.1R_st	0.0349561	0.00571624	-1.4979	-0.582941	1.4979	down	-1.53085	-0.614337	1.53085	down	-1.43791	-0.523972	1.43791	down	-1.38198	-0.466738	1.38198	down	44.935	32.7218	30.3378	22.7943	29.4643	23.7701	0.567409	0.117224	-0.0155325	-0.406748	-0.0469278	-0.349515
Bradi1g10450.1R_st	0.00369026	0.00022016	-1.10126	-0.139151	1.10126	down	-1.12414	-0.168823	1.12414	down	-1.34441	-0.426976	1.34441	down	-1.12663	-0.172008	1.12663	down	361.688	356.693	328.6	265.16	322.119	316.337	0.142697	0.121349	0.00354576	-0.305627	-0.0261265	-0.0506582
Bradi1g10470.1R_st	0.042854	0.00765768	1.03585	0.0508217	1.03585	up	-1.0462	-0.0651631	1.0462	down	-1.63945	-0.71321	1.63945	down	-1.77405	-0.827048	1.77405	down	40.6075	54.384	42.7511	33.1219	38.7736	30.6654	0.0508711	0.47205	0.101693	-0.241161	-0.0142919	-0.354999
Bradi1g10540.1R_st	0.000939524	2.85363e-05	-1.37559	-0.460053	1.37559	down	1.95933	0.970363	1.95933	up	3.20938	1.6823	3.20938	up	4.64548	2.21583	4.64548	up	314.986	271.087	217.301	869.209	583.814	1260.55	-0.488373	-0.630568	-0.948426	1.05173	0.48199	1.58526
Bradi1g10560.1R_st	0.0409949	0.00715078	-1.10783	-0.147738	1.10783	down	-1.41901	-0.504882	1.41901	down	-1.16126	-0.215686	1.16126	down	-1.37153	-0.455782	1.37153	down	74.65	87.8091	67.9816	75.2788	52.8976	63.9004	0.0562315	0.284972	-0.0915062	0.0692861	-0.44865	-0.17081
Bradi1g10640.1R_st	0.0054355	0.000388331	-1.75361	-0.810328	1.75361	down	-1.30593	-0.385074	1.30593	down	-1.01956	-0.0279498	1.01956	down	-1.09523	-0.131235	1.09523	down	483.361	839.592	276.501	824.666	370.841	767.154	-0.0263009	0.77029	-0.836628	0.742341	-0.411375	0.639056
Bradi1g10650.1R_st	0.0445756	0.00811632	-1.0921	-0.127107	1.0921	down	-1.30159	-0.380275	1.30159	down	-1.40733	-0.492965	1.40733	down	-1.28622	-0.36314	1.28622	down	130.263	130.551	119.666	92.9635	100.135	102.545	0.145969	0.149273	0.0188618	-0.343692	-0.234306	-0.213867
Bradi1g10840.1R_st	0.00346586	0.000199973	-1.14734	-0.198291	1.14734	down	-1.26353	-0.337461	1.26353	down	-1.76303	-0.818057	1.76303	down	-1.84523	-0.883797	1.84523	down	92.1801	81.677	80.7359	46.1935	72.9171	44.1315	0.282462	0.107406	0.0841708	-0.710651	-0.0549989	-0.776391
Bradi1g10950.1R_st	0.0180929	0.00213849	1.07754	0.107736	1.07754	up	1.27541	0.350958	1.27541	up	1.12083	0.164572	1.12083	up	1.04974	0.0700343	1.04974	up	104.372	100.125	112.666	112.224	133.132	105.275	-0.0855174	-0.145454	0.022219	0.0191178	0.265441	-0.0754197
Bradi1g10990.2R_st	0.0111246	0.00107132	-1.48899	-0.574334	1.48899	down	-2.63376	-1.39712	2.63376	down	-1.63079	-0.70557	1.63079	down	-3.89789	-1.96269	3.89789	down	44.0614	29.0236	30.2258	17.2108	18.089	7.24313	0.888267	0.232121	0.313934	-0.473449	-0.508857	-1.73057
Bradi1g11130.1R_st	0.00927053	0.000836227	1.33074	0.41223	1.33074	up	1.54025	0.623164	1.54025	up	1.51267	0.597102	1.51267	up	1.83085	0.872512	1.83085	up	162.51	146.133	215.378	220.653	250.539	266.959	-0.4123	-0.552989	-7.00951e-05	0.0441129	0.210863	0.319522
Bradi1g11180.1R_st	0.0265911	0.00382805	-1.0678	-0.0946468	1.0678	down	-1.04152	-0.0586869	1.04152	down	-1.07921	-0.109969	1.07921	down	1.30372	0.382639	1.30372	up	162.572	146.782	152.189	135.87	156.143	191.192	0.0772471	-0.0708801	-0.0173996	-0.180849	0.0185603	0.311759
Bradi1g11210.1R_st	0.0170384	0.001952	-1.16672	-0.222463	1.16672	down	-1.53559	-0.618795	1.53559	down	-1.45107	-0.537113	1.45107	down	-1.6563	-0.727967	1.6563	down	84.4379	80.294	72.3749	54.8896	55.7851	48.3012	0.335754	0.250559	0.113291	-0.286553	-0.283041	-0.477407
Bradi1g11220.1R_st	0.000848439	2.44234e-05	1.32927	0.410637	1.32927	up	1.99933	0.999513	1.99933	up	1.31786	0.398193	1.31786	up	1.31996	0.400493	1.31996	up	496.584	508.988	659.281	670.493	991.046	671.926	-0.402924	-0.362212	0.00771268	0.0359817	0.596589	0.0382819
Bradi1g11270.1R_st	8.20831e-05	6.43885e-07	-1.51691	-0.601131	1.51691	down	-1.72951	-0.790366	1.72951	down	-1.66333	-0.734073	1.66333	down	-2.35247	-1.23418	2.35247	down	2137.14	2100.67	1408.81	1261.21	1234.28	892.958	0.67344	0.650681	0.0723092	-0.0833917	-0.116926	-0.583495
Bradi1g11380.1R_st	0.0232609	0.0031264	1.16416	0.21929	1.16416	up	1.18291	0.242341	1.18291	up	1.20809	0.272727	1.20809	up	1.29108	0.368575	1.29108	up	207.295	194.487	241.178	234.838	244.674	251.247	-0.167986	-0.255887	0.0513043	0.0168402	0.074355	0.112689
Bradi1g11380.2R_st	0.0449601	0.00821811	1.19954	0.262476	1.19954	up	1.33079	0.412282	1.33079	up	1.15015	0.201823	1.15015	up	1.30008	0.378595	1.30008	up	311.666	331.491	373.577	379.937	418.241	431.122	-0.254073	-0.169134	0.00840314	0.0326896	0.158209	0.209461
Bradi1g11410.1R_st	0.0394854	0.00676704	-1.18083	-0.239807	1.18083	down	-1.25038	-0.322366	1.25038	down	-1.16944	-0.225822	1.16944	down	-1.12719	-0.172732	1.12719	down	95.5923	88.8979	80.865	75.972	76.7038	78.7512	0.233745	0.12851	-0.00606171	-0.0973122	-0.0886208	-0.0442226
Bradi1g11490.1R_st	8.99003e-05	7.69984e-07	-1.00774	-0.0111294	1.00774	down	-1.51098	-0.595481	1.51098	down	-1.90498	-0.929779	1.90498	down	-2.13234	-1.09244	2.13234	down	332.863	462.881	330.089	242.955	220.759	217.596	0.0597668	0.536055	0.0486374	-0.393724	-0.535714	-0.556382
Bradi1g11520.1R_st	0.0290519	0.00438137	-1.00145	-0.00208569	1.00145	down	-1.03427	-0.0486164	1.03427	down	-1.07542	-0.104898	1.07542	down	-1.13448	-0.182033	1.13448	down	442.018	457	441.458	424.889	427.415	402.899	0.0279026	0.0759493	0.0258169	-0.0289483	-0.0207138	-0.106083
Bradi1g11520.2R_st	0.0127516	0.00129833	-1.23397	-0.303303	1.23397	down	-1.55462	-0.636562	1.55462	down	-1.47897	-0.56459	1.47897	down	-1.47822	-0.563864	1.47822	down	922.678	868.256	743.434	592.211	588.189	586.878	0.437353	0.3642	0.13405	-0.200391	-0.199209	-0.199664
Bradi1g11530.1R_st	0.000453248	9.05171e-06	1.50868	0.593286	1.50868	up	1.56905	0.649887	1.56905	up	1.42448	0.51043	1.42448	up	1.91088	0.93424	1.91088	up	66.1229	45.711	99.8706	65.0704	103.885	87.5622	-0.279005	-0.81121	0.314281	-0.300779	0.370882	0.12303
Bradi1g11610.1R_st	0.0421966	0.00747524	-1.44879	-0.53485	1.44879	down	-1.22909	-0.297594	1.22909	down	-2.24552	-1.16705	2.24552	down	-2.76546	-1.46752	2.76546	down	214.172	254.612	147.116	112.743	175.907	91.3163	0.357234	0.63852	-0.177616	-0.528528	0.0596398	-0.828999
Bradi1g11620.1R_st	0.0142185	0.00150591	2.05311	1.03781	2.05311	up	2.35613	1.23642	2.35613	up	-1.39531	-0.480588	1.39531	down	1.36763	0.451678	1.36763	up	79.8255	68.6012	164.123	48.9821	185.664	93.4705	-0.256695	-0.45257	0.781114	-0.933158	0.979726	-0.000892401
Bradi1g11640.1R_st	0.0116063	0.00114003	-1.38337	-0.468184	1.38337	down	-1.28507	-0.361847	1.28507	down	-1.16253	-0.217272	1.16253	down	1.00871	0.012518	1.00871	up	110.952	92.6012	80.019	79.6798	86.4523	93.4488	0.301611	0.0436665	-0.166573	-0.173605	-0.0602363	0.0561845
Bradi1g11660.1R_st	0.00201164	8.79962e-05	2.14372	1.10012	2.14372	up	2.70527	1.43577	2.70527	up	1.8194	0.863467	1.8194	up	2.81635	1.49383	2.81635	up	60.9971	35.8997	132.809	64.4815	168.976	100.762	-0.512427	-1.29459	0.587688	-0.431126	0.923344	0.199236
Bradi1g11680.1R_st	0.0276613	0.00407264	-1.15721	-0.210646	1.15721	down	-1.58122	-0.661041	1.58122	down	-2.68687	-1.42593	2.68687	down	-2.37325	-1.24686	2.37325	down	917.957	1520.42	824.628	555.84	594.869	631.328	0.411939	1.1137	0.201293	-0.312223	-0.249102	-0.133162
Bradi1g11690.1R_st	0.036552	0.00608258	-1.8597	-0.895069	1.8597	down	-1.44421	-0.530285	1.44421	down	-1.05073	-0.0713959	1.05073	down	-1.57129	-0.651953	1.57129	down	58.3476	82.1388	31.9287	78.03	40.7082	51.9472	0.119022	0.602966	-0.776046	0.53157	-0.411262	-0.0489869
Bradi1g11710.1R_st	0.000577743	1.32276e-05	2.23894	1.16281	2.23894	up	2.645	1.40327	2.645	up	1.66977	0.739653	1.66977	up	2.54738	1.34901	2.54738	up	203.226	79.7297	446.803	133.332	530.364	204.072	-0.205778	-1.53094	0.957036	-0.791285	1.19749	-0.181925
Bradi1g11960.1R_st	0.00855708	0.000750778	1.31222	0.39201	1.31222	up	1.70828	0.772541	1.70828	up	2.03356	1.02401	2.03356	up	2.76475	1.46715	2.76475	up	164.196	132.435	211.452	266.22	273.542	361.954	-0.535897	-0.81192	-0.143887	0.212088	0.236644	0.65523
Bradi1g12000.1R_st	0.0485555	0.00916895	1.40363	0.489162	1.40363	up	1.96811	0.976809	1.96811	up	2.37556	1.24827	2.37556	up	2.87953	1.52583	2.87953	up	126.199	130.62	175.735	302.576	244.223	366.443	-0.803637	-0.704493	-0.314475	0.543776	0.173172	0.82134
Bradi1g12010.1R_st	0.00373727	0.00022547	-1.2755	-0.351067	1.2755	down	-1.58741	-0.666679	1.58741	down	-1.38686	-0.471819	1.38686	down	-1.55105	-0.633241	1.55105	down	36.0956	41.2417	28.3704	29.6852	22.6944	26.5605	0.28886	0.485305	-0.0622074	0.0134861	-0.377819	-0.147936
Bradi1g12090.1R_st	0.00303591	0.000166414	1.9337	0.951361	1.9337	up	3.5511	1.82826	3.5511	up	2.26427	1.17905	2.26427	up	2.70216	1.43411	2.70216	up	17.2596	16.4398	32.4577	36.1615	60.0301	44.0119	-0.951226	-1.0275	0.000134468	0.151553	0.877038	0.406619
Bradi1g12110.1R_st	0.00718006	0.000577765	1.07312	0.101816	1.07312	up	1.53969	0.622635	1.53969	up	1.1527	0.205017	1.1527	up	1.54633	0.628852	1.54633	up	38.1083	36.1499	40.9305	41.7025	58.5939	56.8929	-0.144949	-0.219208	-0.0431333	-0.0141907	0.477686	0.409644
Bradi1g12120.1R_st	0.00102499	3.24176e-05	1.10496	0.143992	1.10496	up	1.62351	0.699118	1.62351	up	1.44811	0.534169	1.44811	up	2.26427	1.17905	2.26427	up	47.3224	46.4858	52.1448	67.1107	76.9091	104.942	-0.298408	-0.321473	-0.154416	0.212697	0.40071	0.857574
Bradi1g12190.1R_st	0.00551761	0.000397194	-1.53283	-0.616202	1.53283	down	-1.9474	-0.961553	1.9474	down	-1.09557	-0.131685	1.09557	down	-1.25765	-0.330735	1.25765	down	119.057	84.3714	76.4928	77.0025	60.5689	67.1001	0.601569	0.126897	-0.0146324	-0.0047884	-0.359983	-0.203839
Bradi1g12200.1R_st	0.0143356	0.00153033	-1.53084	-0.614326	1.53084	down	-1.27647	-0.352157	1.27647	down	-1.06711	-0.0937033	1.06711	down	-1.21029	-0.275349	1.21029	down	137.689	152.258	89.5798	142.459	107.68	125.861	0.134915	0.283984	-0.479411	0.19028	-0.217243	0.00863481
Bradi1g12240.1R_st	0.0261245	0.0037383	1.1629	0.217721	1.1629	up	1.57026	0.651005	1.57026	up	1.01109	0.0159066	1.01109	up	2.50543	1.32506	2.50543	up	24.6214	34.2803	28.5538	34.5871	38.7943	85.2164	-0.428814	0.0400214	-0.211093	0.055928	0.222191	1.36508
Bradi1g12270.1R_st	0.0243599	0.00335146	1.15183	0.203929	1.15183	up	1.22205	0.289299	1.22205	up	1.40413	0.489674	1.40413	up	1.63583	0.710024	1.63583	up	15.5441	14.9905	17.7067	20.8947	18.7851	24.2815	-0.249292	-0.299494	-0.0453634	0.19018	0.0400065	0.410531
Bradi1g12280.1R_st	0.00825043	0.00070851	1.00805	0.011563	1.00805	up	-1.43613	-0.522185	1.43613	down	1.83041	0.872169	1.83041	up	1.22035	0.2873	1.22035	up	579.961	501.176	582.679	917.128	403.694	616.857	0.107984	-0.100572	0.119547	0.771597	-0.414201	0.186728
Bradi1g12300.1R_st	0.0103488	0.000971536	-1.01026	-0.014732	1.01026	down	1.13844	0.187064	1.13844	up	1.84244	0.881617	1.84244	up	2.39831	1.26202	2.39831	up	297.567	257.489	294.467	472.23	335.686	615.778	-0.178144	-0.376715	-0.192877	0.504902	0.00891972	0.885303
Bradi1g12440.1R_st	0.0418236	0.00736306	1.01607	0.0230063	1.01607	up	1.07506	0.104415	1.07506	up	1.56387	0.645122	1.56387	up	-1.04083	-0.0577406	1.04083	down	26.7509	26.5643	27.1853	41.308	28.7802	25.461	-0.0589099	-0.0776027	-0.0359036	0.56752	0.0455054	-0.135343
Bradi1g12480.1R_st	0.0276539	0.00407039	-1.03893	-0.0551012	1.03893	down	-1.07305	-0.101715	1.07305	down	-1.26612	-0.34041	1.26612	down	-1.44513	-0.531194	1.44513	down	673.692	728.35	651.237	575.544	627.821	503.782	0.091289	0.201858	0.0361878	-0.138552	-0.0104259	-0.329336
Bradi1g12500.1R_st	0.00603638	0.000446896	1.41844	0.504308	1.41844	up	1.49868	0.583694	1.49868	up	1.77021	0.823921	1.77021	up	2.63263	1.3965	2.63263	up	103.702	81.3489	147.783	143.867	157.731	214.13	-0.384123	-0.730083	0.120185	0.0938377	0.199571	0.666422
Bradi1g12550.1R_st	0.000141503	1.53711e-06	-1.29431	-0.372178	1.29431	down	-1.40902	-0.494691	1.40902	down	-2.59028	-1.37311	2.59028	down	-1.79045	-0.84032	1.79045	down	1047.52	787.643	811.058	303.948	744.84	441.854	0.446859	0.0354217	0.0746816	-1.33769	-0.0478312	-0.804898
Bradi1g12650.1R_st	0.00123225	4.33369e-05	-1.11373	-0.155402	1.11373	down	-1.33108	-0.412597	1.33108	down	-1.22068	-0.287688	1.22068	down	-1.68066	-0.749025	1.68066	down	90.0333	110.286	80.9056	90.4035	67.7438	65.6175	0.104285	0.39411	-0.0511163	0.106421	-0.308312	-0.354916
Bradi1g12660.1R_st	0.0202282	0.00253877	-1.42876	-0.514764	1.42876	down	-1.73914	-0.798374	1.73914	down	-1.32646	-0.40758	1.32646	down	-1.5337	-0.61702	1.5337	down	106.299	123.563	73.2878	92.7201	60.0012	80.2906	0.311028	0.554135	-0.203736	0.146555	-0.487346	-0.0628846
Bradi1g12700.1R_st	0.0164885	0.00186344	1.16005	0.214185	1.16005	up	1.4099	0.495593	1.4099	up	1.51272	0.597143	1.51272	up	2.26907	1.1821	2.26907	up	140.158	117.638	161.835	177.333	200.192	269.831	-0.298757	-0.544743	-0.0845717	0.0524001	0.196836	0.637357
Bradi1g12790.1R_st	0.00154672	5.94519e-05	-1.34305	-0.425518	1.34305	down	-1.53422	-0.61751	1.53422	down	-2.25523	-1.17328	2.25523	down	-1.94625	-0.960695	1.94625	down	1142.02	931.434	853.658	411.165	742.996	476.889	0.49095	0.196761	0.0654319	-0.976515	-0.12656	-0.763934
Bradi1g12850.1R_st	0.0163874	0.00184734	1.53822	0.621265	1.53822	up	1.55362	0.635637	1.55362	up	3.32206	1.73208	3.32206	up	2.55827	1.35517	2.55827	up	36.2955	31.3585	55.6246	98.6215	57.5129	76.4816	-0.498945	-0.780504	0.12232	0.951574	0.136692	0.574663
Bradi1g12920.1R_st	0.00147303	5.55733e-05	-1.12665	-0.172045	1.12665	down	-1.21411	-0.279898	1.21411	down	-1.14374	-0.19376	1.14374	down	-1.29743	-0.375651	1.29743	down	107.653	113.405	95.5055	99.1334	88.7014	87.3973	0.14809	0.223677	-0.0239558	0.0299168	-0.131808	-0.151974
Bradi1g13090.1F_at	0.015621	0.00173135	1.03575	0.0506735	1.03575	up	1.3726	0.456911	1.3726	up	-4.84791	-2.27736	4.84791	down	-1.06979	-0.0973274	1.06979	down	19.6512	15.8605	20.7091	3.32672	27.2493	14.9414	0.111392	-0.188652	0.162065	-2.46601	0.568302	-0.285979
Bradi1g13180.1F_at	0.0324837	0.00516824	-1.33608	-0.418002	1.33608	down	-1.40763	-0.493268	1.40763	down	-1.34702	-0.429769	1.34702	down	-2.35751	-1.23726	2.35751	down	32.2785	36.3677	23.7092	26.9536	22.388	15.4168	0.36782	0.579664	-0.0501822	0.149895	-0.125447	-0.657599
Bradi1g13180.1R_st	0.00531696	0.000377641	-1.54373	-0.626417	1.54373	down	-1.7013	-0.766636	1.7013	down	1.04785	0.0674389	1.04785	up	-1.7617	-0.816969	1.7617	down	138.186	137.98	89.4436	143.241	81.9764	77.368	0.532929	0.514809	-0.0934881	0.582248	-0.233708	-0.30216
Bradi1g13240.1R_st	8.75188e-05	7.42616e-07	1.26277	0.336591	1.26277	up	1.59661	0.675009	1.59661	up	2.16589	1.11496	2.16589	up	1.74226	0.800964	1.74226	up	31.5717	52.5669	39.9077	113.792	50.4909	91.8791	-0.699932	0.0349601	-0.363342	1.14992	-0.0249238	0.835924
Bradi1g13280.1R_st	0.035152	0.00577469	-1.02703	-0.0384781	1.02703	down	1.49317	0.578376	1.49317	up	1.29557	0.373588	1.29557	up	1.9562	0.968051	1.9562	up	30.0555	27.0797	30.0776	34.6884	44.471	52.3434	-0.198403	-0.355084	-0.236881	0.0185044	0.379973	0.612968
Bradi1g13340.3R_st	0.0131371	0.00135515	1.29059	0.368032	1.29059	up	1.25854	0.331752	1.25854	up	1.91292	0.935778	1.91292	up	4.37032	2.12774	4.37032	up	28.5832	20.1365	37.5329	37.7915	36.7812	86.343	-0.355435	-0.877583	0.0125969	0.0581958	-0.0236823	1.25016
Bradi1g13450.1R_st	0.0307675	0.00477196	1.14084	0.190095	1.14084	up	1.1965	0.258824	1.1965	up	1.32246	0.403219	1.32246	up	1.42321	0.509147	1.42321	up	217.257	199.847	247.459	264.162	259.082	284.29	-0.265182	-0.376969	-0.0750876	0.0262508	-0.00635862	0.132179
Bradi1g13470.1R_st	0.0383192	0.00649674	1.3372	0.419214	1.3372	up	1.43296	0.518994	1.43296	up	1.82579	0.868525	1.82579	up	2.07544	1.05342	2.07544	up	45.5359	36.7915	61.064	65.8934	66.9178	75.3991	-0.473342	-0.804828	-0.0541275	0.0636961	0.0456522	0.248587
Bradi1g13630.1R_st	0.0217815	0.00281835	1.01348	0.0193152	1.01348	up	-1.1385	-0.187131	1.1385	down	-1.66474	-0.735297	1.66474	down	-1.56653	-0.647576	1.56653	down	522.423	569.479	529.768	343.743	460.2	362.821	0.0436969	0.162665	0.0630121	-0.572632	-0.143434	-0.484911
Bradi1g13640.1R_st	0.00158783	6.20934e-05	-1.16649	-0.222178	1.16649	down	-1.25423	-0.326799	1.25423	down	1.06857	0.0956763	1.06857	up	-1.29094	-0.368417	1.29094	down	366.036	336.967	313.732	360.021	291.665	260.706	0.187189	0.0670029	-0.034989	0.162679	-0.13961	-0.301414
Bradi1g13660.1R_st	0.0129694	0.00133081	-1.3354	-0.417267	1.3354	down	-1.52392	-0.607784	1.52392	down	-1.08471	-0.117308	1.08471	down	-1.37885	-0.463461	1.37885	down	27.4112	27.3495	20.5617	25.1443	18.0869	19.8049	0.270536	0.263227	-0.146731	0.145919	-0.337249	-0.200234
Bradi1g13720.1R_st	0.0198904	0.00247147	1.05024	0.0707172	1.05024	up	1.14051	0.189674	1.14051	up	1.11922	0.162495	1.11922	up	1.36406	0.447905	1.36406	up	146.748	132.61	154.08	148.244	167.327	180.744	-0.0750449	-0.220467	-0.00432762	-0.0579724	0.114629	0.227438
Bradi1g13900.1F_at	0.0304869	0.00470731	1.3192	0.399661	1.3192	up	1.44877	0.534827	1.44877	up	1.63831	0.712212	1.63831	up	-1.5562	-0.638026	1.5562	down	23.6567	24.9092	31.3212	39.6725	34.404	15.5645	-0.340136	-0.304846	0.0595252	0.407367	0.194692	-0.942872
Bradi1g13980.1R_st	0.000685214	1.71377e-05	1.24624	0.317585	1.24624	up	1.24832	0.319987	1.24832	up	1.37921	0.463847	1.37921	up	1.583	0.662659	1.583	up	439.016	350.583	547.875	482.468	548.283	553.803	-0.250906	-0.578762	0.0666796	-0.114915	0.069081	0.0838966
Bradi1g14030.1R_st	0.0490242	0.0093194	1.17997	0.238753	1.17997	up	1.11731	0.160029	1.11731	up	1.65318	0.725246	1.65318	up	1.83184	0.873292	1.83184	up	70.037	59.1189	83.6664	97.5664	78.1329	108.152	-0.271069	-0.506723	-0.0323164	0.218523	-0.11104	0.366569
Bradi1g14200.1R_st	0.000368167	6.645e-06	-1.74933	-0.806805	1.74933	down	-2.90902	-1.54053	2.90902	down	-3.15693	-1.65852	3.15693	down	-2.49578	-1.31949	2.49578	down	112.22	80.1126	64.7221	25.1925	38.5719	31.8218	1.01405	0.521891	0.207248	-1.13663	-0.526478	-0.797599
Bradi1g14350.1F_at	0.0187361	0.00225522	-1.23936	-0.309599	1.23936	down	-1.43528	-0.521332	1.43528	down	-2.35112	-1.23335	2.35112	down	-2.79926	-1.48505	2.79926	down	55.1486	81.8426	46.6807	34.8011	39.0146	29.5633	0.433702	1.00466	0.124103	-0.228687	-0.0876293	-0.480384
Bradi1g14420.1R_st	0.00175535	7.23116e-05	1.03986	0.0563942	1.03986	up	1.13679	0.18497	1.13679	up	1.86132	0.89633	1.86132	up	2.04522	1.03225	2.04522	up	36.5391	27.5223	37.9169	50.9433	41.5546	56.0156	-0.0880349	-0.501696	-0.0316407	0.394634	0.0969346	0.530558
Bradi1g14470.1R_st	0.0162893	0.00182936	-1.1834	-0.242938	1.1834	down	1.18157	0.24071	1.18157	up	3.88068	1.95631	3.88068	up	4.43299	2.14828	4.43299	up	97.9396	52.7364	79.8371	207.178	111.748	234.741	-0.0757027	-0.907214	-0.31864	1.04909	0.165007	1.24107
Bradi1g14520.1R_st	0.00209856	9.34641e-05	1.08296	0.114976	1.08296	up	1.30476	0.383788	1.30476	up	1.45074	0.536791	1.45074	up	2.34774	1.23127	2.34774	up	22.3801	17.4246	24.266	25.2807	29.3655	40.9015	-0.116789	-0.474892	-0.00181293	0.0618987	0.266999	0.756382
Bradi1g14580.1R_st	0.0421216	0.0074568	-1.07892	-0.109592	1.07892	down	-1.22806	-0.296383	1.22806	down	2.50851	1.32683	2.50851	up	5.25959	2.39495	5.25959	up	43.4192	40.3826	41.3184	100.876	36.8177	208.863	-0.136159	-0.259866	-0.245752	1.06697	-0.432542	2.13508
Bradi1g14630.1R_st	0.00477476	0.000324176	-1.18174	-0.240912	1.18174	down	-1.131	-0.177593	1.131	down	-1.41433	-0.500116	1.41433	down	-1.39018	-0.47527	1.39018	down	90.6727	81.7165	76.717	57.7349	80.3196	58.9377	0.251153	0.0996669	0.0102409	-0.400449	0.0735594	-0.375603
Bradi1g14700.1R_st	0.0177336	0.00207337	1.40706	0.492686	1.40706	up	1.41126	0.496986	1.41126	up	-1.91096	-0.934294	1.91096	down	1.56833	0.649227	1.56833	up	136.794	177.69	194.234	91.7909	192.925	279.757	-0.498679	-0.138136	-0.00599384	-1.07243	-0.00169341	0.511091
Bradi1g14710.1R_st	0.00223355	0.000103116	-1.24965	-0.321526	1.24965	down	-1.34326	-0.425739	1.34326	down	-1.34117	-0.42349	1.34117	down	-1.71736	-0.780196	1.71736	down	552.795	596.766	442.486	442.454	412.616	345.887	0.278013	0.379794	-0.043513	-0.0436959	-0.147726	-0.400402
Bradi1g14720.1R_st	0.000741431	1.93037e-05	1.42111	0.507021	1.42111	up	1.70186	0.767117	1.70186	up	1.63819	0.712103	1.63819	up	2.00025	1.00018	2.00025	up	63.8996	70.315	90.3102	115.032	108.151	140.684	-0.626941	-0.477865	-0.11992	0.234238	0.140175	0.522314
Bradi1g14740.1R_st	0.0312613	0.00487956	-1.0056	-0.00804988	1.0056	down	1.23978	0.310083	1.23978	up	1.11739	0.160129	1.11739	up	2.41657	1.27296	2.41657	up	11.5298	10.3705	11.492	11.2805	14.6402	24.4099	-0.0842679	-0.278305	-0.0923177	-0.118176	0.225815	0.994658
Bradi1g14760.1R_st	0.00017279	2.06467e-06	2.28218	1.19042	2.28218	up	2.13287	1.0928	2.13287	up	2.95587	1.56358	2.95587	up	3.27545	1.71169	3.27545	up	17.6339	12.4884	40.0424	36.601	37.4532	40.7138	-1.04264	-1.54134	0.147775	0.0222447	0.0501572	0.170351
Bradi1g14850.1R_st	0.0134987	0.00140542	-1.48285	-0.568374	1.48285	down	-1.65376	-0.725754	1.65376	down	-1.03331	-0.0472788	1.03331	down	-1.21448	-0.280334	1.21448	down	41.4223	37.7224	27.8816	36.5238	24.8936	31.0319	0.359485	0.233195	-0.208889	0.185916	-0.366269	-0.0471389
Bradi1g14910.1R_st	0.0214757	0.00276533	1.06699	0.0935465	1.06699	up	1.14307	0.192915	1.14307	up	1.38248	0.467261	1.38248	up	1.30377	0.382689	1.30377	up	34.7167	29.0806	37.0534	40.1913	39.6484	37.8487	-0.106519	-0.361887	-0.012972	0.105374	0.0863968	0.020802
Bradi1g14970.1R_st	0.00211911	9.50083e-05	1.12289	0.167214	1.12289	up	1.58804	0.66725	1.58804	up	1.40179	0.487275	1.40179	up	2.62244	1.39091	2.62244	up	14.1398	12.3671	15.8683	17.1635	22.5052	32.0263	-0.261449	-0.465278	-0.0942345	0.0219971	0.405801	0.925632
Bradi1g14980.1R_st	0.00674914	0.000527581	-1.78745	-0.837905	1.78745	down	-1.92806	-0.947153	1.92806	down	-1.21268	-0.278204	1.21268	down	-1.34449	-0.427059	1.34449	down	258.366	219.11	144.169	179.085	134.878	161.464	0.64264	0.396599	-0.195265	0.118395	-0.304513	-0.0304592
Bradi1g14990.1R_st	0.00492924	0.00034082	-1.53799	-0.62105	1.53799	down	-1.41439	-0.500184	1.41439	down	-2.38389	-1.25332	2.38389	down	-1.7175	-0.780309	1.7175	down	820.773	703.109	529.914	290.578	582.781	403.384	0.605427	0.373379	-0.0156231	-0.879937	0.105243	-0.40693
Bradi1g15000.1R_st	0.00479211	0.000325947	-1.10689	-0.146513	1.10689	down	1.07346	0.102268	1.07346	up	1.38026	0.464936	1.38026	up	1.60979	0.686873	1.60979	up	67.3337	61.6449	60.9284	84.8145	72.2774	98.8688	-0.0391564	-0.171746	-0.185669	0.293191	0.0631118	0.515128
Bradi1g15070.1R_st	0.00698472	0.000553291	1.05425	0.0762131	1.05425	up	1.33533	0.417192	1.33533	up	1.3014	0.38006	1.3014	up	1.57789	0.657999	1.57789	up	107.89	89.9678	113.804	116.567	145.01	141.561	-0.111885	-0.38006	-0.0356717	0	0.305308	0.277939
Bradi1g15140.1R_st	0.0143479	0.0015377	1.12256	0.166793	1.12256	up	1.30667	0.385898	1.30667	up	1.58332	0.662953	1.58332	up	1.98394	0.988371	1.98394	up	116.422	93.201	131.385	147.398	151.63	184.947	-0.322546	-0.632869	-0.155753	0.0300839	0.0633518	0.355502
Bradi1g15340.1R_st	0.037637	0.00632701	-1.16005	-0.214191	1.16005	down	-1.15681	-0.210155	1.15681	down	1.01581	0.0226318	1.01581	up	-1.24599	-0.317297	1.24599	down	206.735	215.736	178.294	219.171	178.877	173.988	0.107865	0.169335	-0.106325	0.191967	-0.102289	-0.147962
Bradi1g15390.1F_at	0.00332069	0.000187435	-1.63165	-0.706332	1.63165	down	-1.5302	-0.613717	1.5302	down	-2.54644	-1.34848	2.54644	down	-1.49822	-0.583254	1.49822	down	376.839	223.279	232.54	87.768	243.528	150.542	0.732875	-0.00540113	0.0265433	-1.35388	0.119158	-0.588655
Bradi1g15400.1R_st	0.0138636	0.00145674	-1.23869	-0.308816	1.23869	down	-1.12994	-0.176244	1.12994	down	-1.90472	-0.929582	1.90472	down	-1.00867	-0.0124505	1.00867	down	1877.56	1050.17	1542.51	551.057	1658.06	1044.88	0.571166	-0.265983	0.262349	-1.19557	0.394922	-0.278434
Bradi1g15400.2R_st	0.0425488	0.00756759	-2.18246	-1.12596	2.18246	down	-2.04729	-1.03372	2.04729	down	-2.16698	-1.11569	2.16698	down	-1.01488	-0.0213153	1.01488	down	212.486	94.8623	100.633	43.3579	107.352	93.1866	1.11877	-0.0768107	-0.007188	-1.1925	0.0850528	-0.0981259
Bradi1g15430.3R_st	0.00302298	0.000165074	-2.099	-1.0697	2.099	down	-1.75607	-0.812348	1.75607	down	-2.94362	-1.55759	2.94362	down	-1.35348	-0.436678	1.35348	down	390.893	230.528	189.306	78.3693	229.649	170.093	0.825203	0.0625968	-0.244499	-1.49499	0.0128557	-0.374081
Bradi1g15450.1F_at	0.0428878	0.0076673	-2.02902	-1.02078	2.02902	down	-1.65183	-0.724063	1.65183	down	-1.37107	-0.455303	1.37107	down	-1.63759	-0.711577	1.63759	down	19.4839	24.7657	9.65313	17.7794	12.2102	14.8447	0.34223	0.663974	-0.678552	0.208671	-0.381833	-0.0476027
Bradi1g15450.1R_st	0.0049496	0.000344104	-2.00643	-1.00463	2.00643	down	-1.65765	-0.729142	1.65765	down	1.2827	0.359188	1.2827	up	1.02512	0.0357911	1.02512	up	1714.99	1857.64	854.291	2380.45	1037.26	1902.55	-0.044404	0.0708822	-1.04903	0.43007	-0.773546	0.106673
Bradi1g15500.1R_st	0.0302035	0.00465009	1.09929	0.136567	1.09929	up	1.26725	0.341702	1.26725	up	1.04907	0.0691116	1.04907	up	2.1584	1.10996	2.1584	up	36.8887	22.5901	39.4277	23.7012	45.8733	49.9235	-0.0398817	-0.703895	0.0966857	-0.634783	0.30182	0.406065
Bradi1g15510.1R_st	0.0001902	2.40779e-06	2.60949	1.38377	2.60949	up	3.5593	1.83159	3.5593	up	1.53942	0.622388	1.53942	up	1.6376	0.711587	1.6376	up	25.7043	32.3844	67.2538	49.6152	92.3618	52.7104	-1.02721	-0.702738	0.35656	-0.0803506	0.804384	0.00884891
Bradi1g15510.2R_st	0.0101176	0.000943918	2.11744	1.08232	2.11744	up	3.85517	1.94679	3.85517	up	1.50508	0.589841	1.50508	up	1.71079	0.774663	1.71079	up	65.2213	69.4159	140.462	108.089	255.174	117.823	-0.853371	-0.757908	0.228949	-0.168067	1.09342	0.0167551
Bradi1g15550.1R_st	0.000741431	1.93295e-05	-1.40203	-0.487519	1.40203	down	-1.48614	-0.571574	1.48614	down	-1.99764	-0.998294	1.99764	down	-2.53888	-1.34419	2.53888	down	46.0573	64.8023	32.4677	32.3439	30.6251	25.4105	0.436511	0.941009	-0.0510084	-0.0572844	-0.135063	-0.403181
Bradi1g15630.1R_st	0.00065421	1.60223e-05	2.65677	1.40967	2.65677	up	3.49918	1.80702	3.49918	up	2.22686	1.15501	2.22686	up	2.49895	1.32132	2.49895	up	51.9314	36.9387	138.413	80.9548	179.155	90.938	-0.759248	-1.25051	0.650424	-0.0954962	1.04777	0.0708132
Bradi1g15680.1F_at	0.0440513	0.00797468	-1.92843	-0.947428	1.92843	down	-2.25393	-1.17244	2.25393	down	-2.59955	-1.37826	2.59955	down	-4.28103	-2.09796	4.28103	down	83.9276	127.988	43.0605	48.1215	36.5269	30.3406	0.661173	1.38332	-0.286256	0.00505495	-0.51127	-0.714643
Bradi1g15680.1R_st	0.000131385	1.33938e-06	-2.09783	-1.0689	2.09783	down	-2.24603	-1.16738	2.24603	down	-1.43525	-0.5213	1.43525	down	-1.7794	-0.831392	1.7794	down	1401.44	1612.74	667.033	1118.68	622.783	906.264	0.490714	0.689598	-0.578185	0.168298	-0.676661	-0.141794
Bradi1g15710.1R_st	0.0369136	0.0061551	-1.16197	-0.216573	1.16197	down	1.18901	0.249762	1.18901	up	1.2784	0.354344	1.2784	up	1.35514	0.43844	1.35514	up	34.7637	42.2402	30.1769	54.0128	41.3634	57.1611	-0.224359	0.0545856	-0.440933	0.40893	0.0254024	0.493026
Bradi1g15850.1R_st	0.0461111	0.00853445	-1.34553	-0.428179	1.34553	down	-1.2354	-0.304982	1.2354	down	-1.9142	-0.93674	1.9142	down	-2.41255	-1.27056	2.41255	down	241.263	258.224	179.648	133.765	189.329	106.955	0.377611	0.511681	-0.0505686	-0.425059	0.0726285	-0.758877
Bradi1g15890.1R_st	0.00723869	0.000584902	1.1157	0.157946	1.1157	up	1.1711	0.227861	1.1711	up	1.40502	0.490592	1.40502	up	1.6393	0.71308	1.6393	up	66.0834	55.9427	73.3246	78.6788	77.3533	91.7317	-0.151717	-0.384644	0.00622845	0.105948	0.0761437	0.328436
Bradi1g15930.1R_st	0.0177819	0.00208539	-1.15846	-0.212212	1.15846	down	-1.932	-0.950092	1.932	down	-2.66313	-1.41312	2.66313	down	-4.17719	-2.06253	4.17719	down	374.834	415.953	331.418	154.105	195.937	99.1776	0.465782	0.614739	0.253569	-0.798384	-0.48431	-1.44779
Bradi1g16070.1R_st	0.000111692	1.04529e-06	-2.1044	-1.07341	2.1044	down	-2.23116	-1.15779	2.23116	down	-1.25567	-0.328459	1.25567	down	-1.86535	-0.899449	1.86535	down	200.148	229.687	95.2476	182.488	90.1306	122.827	0.691083	0.886946	-0.382324	0.558488	-0.466708	-0.0125027
Bradi1g16080.1R_st	0.0010548	3.39334e-05	-2.33504	-1.22345	2.33504	down	-2.41873	-1.27425	2.41873	down	-1.45263	-0.538668	1.45263	down	-1.753	-0.809824	1.753	down	150.208	182.194	63.6787	125.415	61.7645	103.93	0.494212	0.795466	-0.729235	0.256798	-0.780035	-0.0143578
Bradi1g16190.1R_st	0.000521286	1.14027e-05	1.12974	0.175987	1.12974	up	1.41569	0.501505	1.41569	up	-1.0175	-0.0250355	1.0175	down	1.7648	0.819507	1.7648	up	231.301	244.975	261.345	240.051	327.736	431.602	-0.172943	-0.0927943	0.00304413	-0.11783	0.328562	0.726713
Bradi1g16240.1R_st	0.000503083	1.07406e-05	-1.47956	-0.565169	1.47956	down	-1.51759	-0.601779	1.51759	down	-1.45015	-0.536206	1.45015	down	-1.55403	-0.636014	1.55403	down	50.621	47.4945	34.3023	32.7045	33.3776	30.6501	0.589824	0.495792	0.0246557	-0.0404141	-0.0119543	-0.140223
Bradi1g16500.1R_st	0.008223	0.000703602	-1.43908	-0.525149	1.43908	down	-1.68697	-0.754433	1.68697	down	-1.23896	-0.309134	1.23896	down	-1.62386	-0.699426	1.62386	down	290.407	257.406	202.921	204.866	172.41	156.59	0.501806	0.309134	-0.0233429	0	-0.252626	-0.390292
Bradi1g16520.1R_st	0.0288572	0.00432828	-1.13433	-0.181836	1.13433	down	-1.21602	-0.282165	1.21602	down	1.53351	0.616839	1.53351	up	1.08378	0.116078	1.08378	up	121.403	118.055	107.323	180.902	100.236	127.915	0.00148129	-0.0399534	-0.180354	0.576886	-0.280684	0.0761247
Bradi1g16560.1R_st	0.0474421	0.00887991	-1.3648	-0.448693	1.3648	down	-1.27304	-0.348276	1.27304	down	-1.20383	-0.267633	1.20383	down	-1.69595	-0.762093	1.69595	down	132.147	121.893	97.754	100.606	104.638	71.4042	0.366152	0.245099	-0.0825408	-0.0225348	0.0178758	-0.516994
Bradi1g16570.1R_st	0.000789943	2.13864e-05	1.02594	0.03695	1.02594	up	1.20014	0.2632	1.20014	up	1.04593	0.0647831	1.04593	up	1.18893	0.249662	1.18893	up	198.47	193.956	203.625	202.677	238.253	230.395	-0.0318069	-0.0663214	0.00514301	-0.00153828	0.231393	0.183341
Bradi1g16580.1R_st	0.00961857	0.000878872	-1.62198	-0.697758	1.62198	down	-1.80467	-0.851737	1.80467	down	-1.4117	-0.497429	1.4117	down	-1.68712	-0.754563	1.68712	down	2529.11	2688.48	1569.6	1885.7	1402.38	1577.85	0.417848	0.501636	-0.27991	0.00420618	-0.43389	-0.252927
Bradi1g16680.1R_st	0.00316245	0.000175464	-1.01213	-0.0173907	1.01213	down	1.12046	0.164089	1.12046	up	-1.2506	-0.322623	1.2506	down	1.10961	0.150049	1.10961	up	63.5369	66.4856	62.8318	53.1973	71.2473	73.7759	-0.0404689	0.0253614	-0.0578596	-0.297262	0.12362	0.175411
Bradi1g16770.1R_st	0.0354095	0.0058318	1.14232	0.19197	1.14232	up	1.29856	0.376915	1.29856	up	1.1694	0.225766	1.1694	up	1.26713	0.341563	1.26713	up	58.2064	55.168	66.3953	64.2755	75.4836	69.899	-0.140539	-0.218729	0.0514307	0.00703716	0.236376	0.122834
Bradi1g16830.1R_st	0.0143367	0.0015322	1.26986	0.344672	1.26986	up	1.17546	0.23322	1.17546	up	1.50674	0.591434	1.50674	up	1.25306	0.325459	1.25306	up	53.4844	59.8694	67.7266	90.0901	62.7218	75.1429	-0.269118	-0.100199	0.0755534	0.491235	-0.0358982	0.22526
Bradi1g17050.1R_st	0.0233454	0.00313971	-1.2762	-0.351856	1.2762	down	-1.35559	-0.438925	1.35559	down	1.08183	0.113476	1.08183	up	-1.42858	-0.514579	1.42858	down	49.0271	54.7991	38.4679	59.4207	36.3514	38.3525	0.17053	0.336339	-0.181326	0.449815	-0.268395	-0.17824
Bradi1g17070.1R_st	0.0394121	0.0067476	-1.0363	-0.0514441	1.0363	down	-1.09957	-0.136934	1.09957	down	-1.33866	-0.420794	1.33866	down	-1.09074	-0.125304	1.09074	down	74.2036	73.3056	71.6276	54.7526	67.6372	67.2262	0.0820255	0.0637713	0.0305815	-0.357023	-0.0549083	-0.0615325
Bradi1g17200.1R_st	0.00413018	0.000259314	1.70703	0.771486	1.70703	up	-1.31512	-0.395198	1.31512	down	1.61214	0.688973	1.61214	up	-1.19571	-0.257866	1.19571	down	37.8692	17.4936	64.9617	27.5759	28.6278	14.3222	0.425528	-0.712378	1.19701	-0.0234056	0.0303297	-0.970244
Bradi1g17240.1R_st	0.0015374	5.8644e-05	1.07218	0.100542	1.07218	up	-1.63131	-0.706032	1.63131	down	-1.74841	-0.806045	1.74841	down	-2.78284	-1.47656	2.78284	down	154.964	180.309	166.841	102.911	96.3764	65.2733	0.0812097	0.298888	0.181752	-0.507157	-0.624822	-1.17767
Bradi1g17270.1R_st	0.0454267	0.00836291	-1.10733	-0.147081	1.10733	down	-1.27285	-0.348061	1.27285	down	-1.22033	-0.287268	1.22033	down	-1.13969	-0.188637	1.13969	down	35.645	29.9816	32.2587	24.4563	28.0286	26.1889	0.328017	0.0720952	0.180936	-0.215173	-0.0200434	-0.116542
Bradi1g17370.1F_at	0.0304098	0.00469201	1.67561	0.744682	1.67561	up	-1.04052	-0.0573008	1.04052	down	1.52596	0.609719	1.52596	up	-1.33614	-0.418067	1.33614	down	12.1903	18.6252	20.5287	28.8421	12.0918	13.7976	-0.450679	0.153341	0.294003	0.76306	-0.50798	-0.264726
Bradi1g17400.1F_at	0.0291655	0.00440865	-1.0614	-0.0859736	1.0614	down	1.09045	0.124926	1.09045	up	-1.11428	-0.156109	1.11428	down	1.71581	0.778887	1.71581	up	14.0726	16.9925	13.2283	15.1724	15.2882	29.4111	-0.170507	0.102387	-0.256481	-0.0537221	-0.0455813	0.881274
Bradi1g17410.1R_st	0.00642406	0.000489286	-1.70403	-0.768953	1.70403	down	-2.19806	-1.13623	2.19806	down	-1.27156	-0.346597	1.27156	down	-1.43698	-0.523044	1.43698	down	269.242	253.871	157.834	197.109	123.549	174.858	0.518152	0.418906	-0.250801	0.0723097	-0.618082	-0.104138
Bradi1g17430.1R_st	0.00448379	0.000295273	3.03698	1.60264	3.03698	up	4.16663	2.05888	4.16663	up	1.50878	0.59338	1.50878	up	1.50558	0.590316	1.50558	up	36.5647	22.7843	106.016	34.7128	147.085	34.8323	-0.258048	-0.876404	1.34459	-0.283024	1.80083	-0.286087
Bradi1g17460.1R_st	0.0410071	0.00715483	1.22188	0.289099	1.22188	up	1.22907	0.297565	1.22907	up	1.69219	0.758894	1.69219	up	1.67169	0.741305	1.67169	up	1197.57	979.587	1473.84	1654.05	1487.86	1643.18	-0.16572	-0.463411	0.123379	0.295484	0.131845	0.277894
Bradi1g17650.1R_st	0.00685183	0.000537612	1.22261	0.289969	1.22261	up	1.33335	0.415061	1.33335	up	1.42688	0.512866	1.42688	up	1.72536	0.786901	1.72536	up	43.2921	36.649	53.2495	52.17	57.9245	63.1787	-0.246449	-0.488657	0.0435198	0.0242088	0.168611	0.298244
Bradi1g17650.2R_st	0.00841399	0.000727677	-1.13264	-0.179694	1.13264	down	1.22432	0.29198	1.22432	up	1.80662	0.853293	1.80662	up	2.09264	1.06533	2.09264	up	20.7653	12.3263	18.3694	22.2539	25.4694	26.2159	-0.00703096	-0.762312	-0.186725	0.0909815	0.284949	0.303015
Bradi1g17680.1F_at	0.0494804	0.00943301	-1.05042	-0.07097	1.05042	down	-1.56492	-0.64609	1.56492	down	-1.78353	-0.834735	1.78353	down	-3.1616	-1.66066	3.1616	down	52.8403	70.634	51.3438	38.9699	33.298	23.6274	0.354422	0.785229	0.283452	-0.0495055	-0.291668	-0.875428
Bradi1g17730.1R_st	0.0209334	0.00266227	1.12251	0.166725	1.12251	up	1.5129	0.597317	1.5129	up	1.72693	0.788208	1.72693	up	1.87589	0.907575	1.87589	up	191.727	162.951	216.822	278.677	291.504	303.43	-0.346797	-0.587343	-0.180072	0.200865	0.25052	0.320232
Bradi1g17820.1R_st	0.00240317	0.00011677	-1.70546	-0.770157	1.70546	down	-2.30431	-1.20434	2.30431	down	-1.39565	-0.480941	1.39565	down	-2.06564	-1.04659	2.06564	down	405.785	494.288	238.135	354.037	175.868	239.374	0.457949	0.761744	-0.312208	0.280802	-0.746389	-0.284842
Bradi1g17920.1R_st	0.00599522	0.000443246	1.027	0.038442	1.027	up	-1.01256	-0.0180111	1.01256	down	-1.75479	-0.811299	1.75479	down	-1.77795	-0.830217	1.77795	down	333.821	362.926	342.817	206.623	328.725	203.921	0.0354891	0.159741	0.0739311	-0.651558	0.017478	-0.670476
Bradi1g18030.1R_st	0.00999455	0.000928259	-1.20381	-0.267603	1.20381	down	-1.37585	-0.460324	1.37585	down	-1.51552	-0.599817	1.51552	down	-1.96403	-0.973818	1.96403	down	41.9408	52.318	34.8602	34.1717	30.4251	26.3484	0.25174	0.56117	-0.0158631	-0.0386467	-0.208584	-0.412648
Bradi1g18040.1R_st	0.029789	0.00456013	1.27381	0.34915	1.27381	up	1.57793	0.658036	1.57793	up	2.93989	1.55576	2.93989	up	2.39998	1.26302	2.39998	up	19.96	13.4759	24.7305	39.3187	30.8176	32.0461	-0.466044	-0.972578	-0.116895	0.583183	0.191991	0.290442
Bradi1g18070.1R_st	0.00165267	6.51928e-05	-1.11502	-0.157071	1.11502	down	-1.13922	-0.188043	1.13922	down	-1.37105	-0.455278	1.37105	down	-1.30188	-0.380598	1.30188	down	348.305	366.214	312.307	267.332	305.801	281.097	0.171357	0.243328	0.014286	-0.21195	-0.0166855	-0.137269
Bradi1g18070.3R_st	0.0453028	0.0083186	-1.58727	-0.666551	1.58727	down	-1.18737	-0.247766	1.18737	down	-1.21819	-0.284744	1.21819	down	-1.12858	-0.174503	1.12858	down	122.071	95.7888	77.0255	78.2305	103.602	84.486	0.485998	0.132651	-0.180554	-0.152093	0.238231	-0.0418522
Bradi1g18190.1R_st	0.0122358	0.00122844	1.06562	0.0916989	1.06562	up	1.01827	0.0261252	1.01827	up	-1.31473	-0.394771	1.31473	down	-1.51703	-0.601246	1.51703	down	29.9519	40.878	31.8698	31.0963	30.4946	27.0271	-0.0804908	0.370414	0.0112081	-0.0243573	-0.0543656	-0.230832
Bradi1g18220.1F_at	0.0283712	0.00423761	-1.09963	-0.137014	1.09963	down	-1.12665	-0.172042	1.12665	down	-1.64081	-0.714412	1.64081	down	-1.43968	-0.525745	1.43968	down	18.3956	21.5792	16.7427	13.1453	16.5363	14.9879	0.0637364	0.292666	-0.0732777	-0.421746	-0.108306	-0.233079
Bradi1g18320.1R_st	0.0272922	0.00399776	1.06193	0.0866858	1.06193	up	1.15508	0.207992	1.15508	up	-1.08508	-0.117802	1.08508	down	1.09119	0.125901	1.09119	up	869.812	798.633	923.157	734.891	1004.3	869.954	-0.0288439	-0.153736	0.0578419	-0.271537	0.179148	-0.0278349
Bradi1g18340.1R_st	0.00038358	7.01524e-06	1.27138	0.346398	1.27138	up	1.46069	0.546653	1.46069	up	1.08321	0.115317	1.08321	up	1.16289	0.217718	1.16289	up	2733.66	3015.64	3477.26	3266.41	3994.16	3504.39	-0.310805	-0.170235	0.0355927	-0.0549178	0.235848	0.0474834
Bradi1g18410.1R_st	0.00227958	0.000107908	-1.16317	-0.218064	1.16317	down	-1.59521	-0.67375	1.59521	down	-1.3115	-0.391218	1.3115	down	-1.72676	-0.788069	1.72676	down	53.6749	61.5311	46.0888	46.8802	34.0358	35.6533	0.19942	0.397286	-0.0186443	0.00606847	-0.47433	-0.390783
Bradi1g18430.1R_st	0.0137881	0.00144432	1.39882	0.484213	1.39882	up	1.32856	0.409861	1.32856	up	1.87347	0.905713	1.87347	up	2.32384	1.21651	2.32384	up	50.409	38.9431	69.232	73.0384	64.9284	90.694	-0.374232	-0.700273	0.109982	0.20544	0.0356294	0.516236
Bradi1g18500.1R_st	0.0265093	0.00381109	1.19951	0.262445	1.19951	up	1.38096	0.465667	1.38096	up	1.04714	0.0664607	1.04714	up	1.40243	0.487928	1.40243	up	41.126	43.15	48.8688	45.0968	56.0624	60.4048	-0.23895	-0.154026	0.0234954	-0.0875657	0.226718	0.333902
Bradi1g18550.1R_st	0.0377238	0.00635008	1.6805	0.748892	1.6805	up	1.91139	0.934619	1.91139	up	1.52198	0.605951	1.52198	up	1.74701	0.804885	1.74701	up	482.929	476.664	803.624	715.894	910.711	824.169	-0.612572	-0.60558	0.13632	0.000370979	0.322047	0.199305
Bradi1g18560.1R_st	0.000226069	3.28759e-06	1.0829	0.114895	1.0829	up	1.29461	0.372514	1.29461	up	2.87877	1.52545	2.87877	up	3.18683	1.67212	3.18683	up	58.3817	42.5366	63.0114	121.607	75.1903	134.434	-0.233639	-0.694912	-0.118744	0.83054	0.138875	0.97721
Bradi1g18610.1R_st	0.0177287	0.00207026	-1.06678	-0.0932682	1.06678	down	1.03254	0.0461962	1.03254	up	1.2375	0.307431	1.2375	up	1.20255	0.266096	1.20255	up	115.656	114.433	108.35	141.556	119.331	137.525	-0.0577958	-0.0729311	-0.151064	0.234499	-0.0115995	0.193165
Bradi1g18710.1R_st	0.0111153	0.00106903	-1.11501	-0.157051	1.11501	down	-1.20531	-0.269402	1.20531	down	-1.62072	-0.696634	1.62072	down	-1.89582	-0.92282	1.89582	down	284.929	316.858	254.843	195.843	236.439	168.703	0.234672	0.395824	0.0776202	-0.300809	-0.0347307	-0.526995
Bradi1g18730.1R_st	0.0412737	0.00722181	-1.04129	-0.0583762	1.04129	down	-1.25089	-0.322949	1.25089	down	-1.63822	-0.712133	1.63822	down	-1.50575	-0.590482	1.50575	down	199.305	196.397	192.732	119.631	159.18	129.675	0.238698	0.214074	0.180321	-0.498059	-0.0842517	-0.376408
Bradi1g18780.1R_st	0.000488926	1.03157e-05	-2.74818	-1.45848	2.74818	down	-3.16022	-1.66002	3.16022	down	-2.36287	-1.24054	2.36287	down	-2.62802	-1.39397	2.62802	down	567.267	550.926	207.194	231.104	183.127	208.468	1.28592	1.22653	-0.17256	-0.0140126	-0.374108	-0.167445
Bradi1g18890.1R_st	0.0476465	0.00892254	1.25461	0.327239	1.25461	up	1.46542	0.55131	1.46542	up	1.15146	0.203465	1.15146	up	1.29557	0.373589	1.29557	up	31.4588	39.3464	39.5183	44.885	46.0823	50.8297	-0.451138	-0.140236	-0.1239	0.0632288	0.100172	0.233353
Bradi1g18900.1R_st	0.00421433	0.00026722	-1.22704	-0.295187	1.22704	down	-1.57783	-0.657941	1.57783	down	-2.07325	-1.0519	2.07325	down	-2.00449	-1.00324	2.00449	down	103.571	103.368	84.6126	49.7485	66.1215	52.6776	0.434961	0.429037	0.139773	-0.622859	-0.22298	-0.574199
Bradi1g18910.1R_st	0.0487929	0.00925099	1.01968	0.0281199	1.01968	up	1.10881	0.149018	1.10881	up	1.37077	0.454987	1.37077	up	1.48667	0.57208	1.48667	up	138.869	118.813	141.77	162.756	155.027	177.677	-0.0668016	-0.293032	-0.0386817	0.161955	0.0822163	0.279048
Bradi1g18960.1R_st	0.000339081	5.89336e-06	1.52054	0.604587	1.52054	up	2.61271	1.38555	2.61271	up	2.09502	1.06696	2.09502	up	2.94115	1.55638	2.94115	up	42.2017	62.3899	64.2255	129.929	110.985	182.392	-0.81378	-0.24944	-0.209193	0.817522	0.571765	1.30694
Bradi1g19010.1R_st	0.00747438	0.000615188	1.08365	0.115901	1.08365	up	1.28985	0.367202	1.28985	up	2.02502	1.01794	2.02502	up	2.02398	1.01719	2.02398	up	967.014	1044.34	1038.72	2112.86	1254.05	2111.82	-0.198772	-0.0768372	-0.0828714	0.941102	0.16843	0.940356
Bradi1g19070.1R_st	0.0244555	0.00336972	-1.2663	-0.340622	1.2663	down	-1.52676	-0.610475	1.52676	down	-1.65957	-0.730814	1.65957	down	-2.31148	-1.20881	2.31148	down	140.787	169.392	109.699	100.706	91.6804	71.8291	0.307938	0.56369	-0.0326835	-0.167124	-0.302537	-0.645124
Bradi1g19120.1R_st	0.00068268	1.69544e-05	-1.63398	-0.708391	1.63398	down	-1.36812	-0.452196	1.36812	down	-1.28344	-0.360011	1.28344	down	-1.2863	-0.363228	1.2863	down	227.946	305.215	139.68	237.84	166.617	238.337	0.0131309	0.433549	-0.69526	0.0735381	-0.439065	0.0703216
Bradi1g19130.1R_st	0.017374	0.00200852	1.09085	0.125454	1.09085	up	2.02846	1.02039	2.02846	up	1.83367	0.874736	1.83367	up	1.93107	0.949398	1.93107	up	14.066	20.9562	15.4616	38.346	29.6356	40.4585	-0.589455	-0.012049	-0.464	0.862687	0.430933	0.937349
Bradi1g19140.1R_st	0.00815159	0.000694092	-1.15487	-0.207736	1.15487	down	-1.05511	-0.0773954	1.05511	down	-1.49324	-0.578442	1.49324	down	-1.71788	-0.780629	1.71788	down	645.36	703.667	556.442	469.6	610.536	408.497	0.146112	0.272638	-0.0616233	-0.305803	0.068717	-0.50799
Bradi1g19150.1R_st	0.0017927	7.51017e-05	1.52439	0.608229	1.52439	up	2.26692	1.18074	2.26692	up	1.70597	0.770594	1.70597	up	2.23915	1.16295	2.23915	up	31.2165	24.7268	47.5034	41.8684	70.5929	55.7483	-0.509815	-0.848073	0.0984133	-0.0774786	0.67092	0.314877
Bradi1g19160.1R_st	0.000648571	1.57164e-05	1.93385	0.951472	1.93385	up	2.55879	1.35546	2.55879	up	2.24736	1.16823	2.24736	up	2.21962	1.15031	2.21962	up	240.111	205.745	468.047	455.121	618.463	449.769	-0.85825	-1.10318	0.0932223	0.0650573	0.49721	0.0471382
Bradi1g19270.1R_st	0.000196206	2.54121e-06	1.53888	0.621879	1.53888	up	1.68821	0.755491	1.68821	up	1.26352	0.337443	1.26352	up	1.18308	0.242543	1.18308	up	171.154	159.834	263.616	201.946	289.359	189.212	-0.238361	-0.336599	0.383518	0.000844479	0.51713	-0.0940557
Bradi1g19340.1R_st	0.043177	0.00775508	1.35685	0.440267	1.35685	up	1.57168	0.652303	1.57168	up	-1.06021	-0.0843549	1.06021	down	-1.02823	-0.0401607	1.02823	down	88.9732	92.9504	120.679	87.6017	140.625	90.47	-0.105145	-0.0420022	0.335121	-0.126357	0.547158	-0.0821629
Bradi1g19370.1R_st	0.00622642	0.000465908	1.00235	0.00339206	1.00235	up	1.16302	0.217876	1.16302	up	1.25774	0.330836	1.25774	up	1.55561	0.637481	1.55561	up	242.563	194.221	243.627	243.932	282.771	301.571	-0.0508742	-0.373508	-0.0474822	-0.0426717	0.167002	0.263973
Bradi1g19420.1F_at	0.0370528	0.00618915	1.64336	0.716645	1.64336	up	1.78552	0.836342	1.78552	up	2.55903	1.3556	2.55903	up	2.68483	1.42483	2.68483	up	43.3354	34.9172	71.1015	86.2784	76.8158	91.9574	-0.860782	-1.16726	-0.144137	0.188339	-0.02444	0.257575
Bradi1g19620.1R_st	0.000838146	2.38491e-05	-1.91882	-0.940218	1.91882	down	-1.92065	-0.941598	1.92065	down	-1.40381	-0.489344	1.40381	down	-1.39589	-0.481181	1.39589	down	117.965	111.118	61.2648	78.8978	61.2494	79.6295	0.615485	0.530996	-0.324733	0.0416522	-0.326113	0.0498157
Bradi1g19660.1R_st	0.0072017	0.000580788	1.16404	0.219145	1.16404	up	-1.10293	-0.14134	1.10293	down	-1.58848	-0.667643	1.58848	down	-1.85345	-0.890215	1.85345	down	85.207	99.8391	99.0056	62.8488	77.267	54.1299	0.00417471	0.236168	0.223319	-0.431475	-0.137165	-0.654047
Bradi1g19730.1R_st	0.000969274	2.98493e-05	4.13688	2.04854	4.13688	up	3.69656	1.88618	3.69656	up	3.53313	1.82094	3.53313	up	3.36036	1.74861	3.36036	up	26.2547	17.1597	112.169	59.4181	98.0577	56.5722	-1.19996	-1.82094	0.848581	0	0.686219	-0.072331
Bradi1g19750.1R_st	0.0172015	0.00197707	1.78481	0.835772	1.78481	up	1.85787	0.893649	1.85787	up	1.02394	0.0341287	1.02394	up	1.03982	0.0563277	1.03982	up	41.3541	47.8175	74.4783	48.9458	76.8579	49.772	-0.267722	-0.0547336	0.56805	-0.0206048	0.625927	0.00159407
Bradi1g19810.1R_st	0.02211	0.00288747	1.34068	0.422966	1.34068	up	1.26697	0.341381	1.26697	up	1.79101	0.840772	1.79101	up	1.41231	0.498061	1.41231	up	325.054	472.11	426.805	842.545	403.025	664.231	-0.456954	0.111788	-0.0339877	0.95256	-0.115573	0.609849
Bradi1g19860.1R_st	0.0021179	9.46793e-05	1.30499	0.384033	1.30499	up	1.85634	0.892465	1.85634	up	-1.01887	-0.0269664	1.01887	down	1.8492	0.886902	1.8492	up	67.4252	72.5682	87.8369	71.7181	125.115	134.255	-0.26256	-0.144962	0.121473	-0.171928	0.629905	0.741941
Bradi1g19880.1R_st	0.0263833	0.00378416	1.13625	0.184284	1.13625	up	-1.00083	-0.00120171	1.00083	down	1.14115	0.190485	1.14115	up	-1.00077	-0.00111508	1.00077	down	125.347	125.656	142.406	143.11	125.158	125.309	-0.0594881	-0.0576901	0.124796	0.132794	-0.0606898	-0.0588052
Bradi1g19920.1R_st	0.0182898	0.00216743	1.45602	0.542034	1.45602	up	1.48858	0.573937	1.48858	up	-1.13265	-0.179705	1.13265	down	-1.08204	-0.113755	1.08204	down	106.564	117.657	154.99	104.121	158.658	108.735	-0.144641	-0.000191689	0.397393	-0.179897	0.429296	-0.113947
Bradi1g19960.1R_st	0.0409949	0.00714918	-1.16267	-0.217439	1.16267	down	-1.17515	-0.23284	1.17515	down	-1.26033	-0.333797	1.26033	down	-1.1705	-0.227122	1.1705	down	425.739	379.105	365.761	300.22	363.334	323.148	0.231171	0.0617177	0.013732	-0.272079	-0.00166925	-0.165404
Bradi1g20080.1R_st	0.0374713	0.00628409	-1.10424	-0.143053	1.10424	down	-1.13315	-0.180345	1.13315	down	-1.21896	-0.285653	1.21896	down	-1.33019	-0.41163	1.33019	down	291.734	343.502	264.819	281.596	257.63	258.293	0.0517845	0.28865	-0.0912684	0.00299692	-0.12856	-0.12298
Bradi1g20100.1R_st	0.00840617	0.00072665	-1.68682	-0.754309	1.68682	down	-1.7382	-0.797597	1.7382	down	1.00627	0.00901349	1.00627	up	-1.08216	-0.113918	1.08216	down	652.212	500.675	386.549	505.291	376.201	462.315	0.523502	0.13966	-0.230807	0.148673	-0.274095	0.0257416
Bradi1g20160.1R_st	0.0068635	0.000538814	1.19274	0.254278	1.19274	up	1.34269	0.425124	1.34269	up	1.88254	0.912684	1.88254	up	1.57639	0.656626	1.57639	up	86.779	74.9399	102.164	141.463	115.027	118.219	-0.305973	-0.495221	-0.0516942	0.417464	0.119151	0.161406
Bradi1g20180.1R_st	0.00654135	0.000502592	-1.41452	-0.500317	1.41452	down	-1.4085	-0.494163	1.4085	down	-1.28889	-0.36613	1.28889	down	-1.51763	-0.601818	1.51763	down	267.144	295.811	188.182	229.496	189.737	195.286	0.278341	0.432689	-0.221976	0.0665593	-0.215822	-0.169129
Bradi1g20250.1R_st	0.03735	0.00625594	-1.10545	-0.14463	1.10545	down	-1.58555	-0.664979	1.58555	down	-1.70832	-0.77258	1.70832	down	-2.24534	-1.16693	2.24534	down	54.2711	81.782	49.5515	47.3766	34.5969	37.096	0.110835	0.670508	-0.0337955	-0.102072	-0.554144	-0.496425
Bradi1g20270.1R_st	0.00190022	8.22489e-05	-1.04696	-0.0662094	1.04696	down	-1.15589	-0.209007	1.15589	down	-1.90756	-0.931725	1.90756	down	-1.52337	-0.607271	1.52337	down	235.805	230.615	225.788	121.207	204.286	151.738	0.116947	0.0849813	0.0507375	-0.846744	-0.0920596	-0.522289
Bradi1g20330.1R_st	0.0366946	0.00611244	-1.04218	-0.0596017	1.04218	down	-1.23113	-0.299979	1.23113	down	-1.21907	-0.285782	1.21907	down	-1.23726	-0.307145	1.23726	down	115.147	117.144	110.095	95.9872	93.3712	94.6997	0.135291	0.164845	0.0756896	-0.120938	-0.164687	-0.1423
Bradi1g20340.1R_st	0.0369737	0.00617284	-1.36522	-0.449133	1.36522	down	-1.42034	-0.506233	1.42034	down	-1.24858	-0.32029	1.24858	down	1.11066	0.151422	1.11066	up	32.8938	27.8395	24.1733	22.1703	23.1266	30.8113	0.352951	0.105797	-0.096182	-0.214493	-0.153282	0.257219
Bradi1g20360.1R_st	0.000382663	6.97059e-06	1.69504	0.761318	1.69504	up	3.06509	1.61593	3.06509	up	1.96704	0.976024	1.96704	up	2.22183	1.15175	2.22183	up	48.1028	49.2042	81.9873	96.7421	148.725	110.47	-0.973131	-0.937473	-0.211813	0.0385506	0.642798	0.214275
Bradi1g20440.1R_st	0.00489387	0.000336043	-1.03876	-0.0548647	1.03876	down	-1.26019	-0.333641	1.26019	down	-2.83068	-1.50115	2.83068	down	-3.34369	-1.74144	3.34369	down	1593.31	1486.63	1555.94	531.316	1272.65	443.18	0.180936	0.0820726	0.126072	-1.41907	-0.152705	-1.65937
Bradi1g20490.1R_st	0.00687025	0.000539631	1.212	0.277386	1.212	up	1.44777	0.53383	1.44777	up	1.3871	0.472071	1.3871	up	1.56148	0.642917	1.56148	up	53.3506	49.0555	64.6707	68.0297	77.9085	77.0009	-0.340321	-0.459986	-0.0629349	0.0120852	0.193509	0.182931
Bradi1g20510.1R_st	0.0218078	0.00282358	-1.27633	-0.352006	1.27633	down	-1.29298	-0.370697	1.29298	down	-1.1147	-0.15665	1.1147	down	-1.16528	-0.220678	1.16528	down	209.371	200.12	163.984	179.473	161.902	171.971	0.222715	0.160534	-0.129291	0.0038836	-0.147981	-0.0601444
Bradi1g20580.1R_st	0.00116509	3.95746e-05	-1.09377	-0.129309	1.09377	down	-1.29291	-0.37062	1.29291	down	-2.35282	-1.23439	2.35282	down	-2.02812	-1.02014	2.02812	down	163.875	185.212	149.997	77.9841	126.925	90.4449	0.2095	0.371799	0.080191	-0.862589	-0.16112	-0.648342
Bradi1g20620.1R_st	0.0021245	9.55073e-05	1.25427	0.326852	1.25427	up	1.69576	0.761929	1.69576	up	1.58641	0.665767	1.58641	up	1.91923	0.940527	1.91923	up	438.699	369.149	543.814	585.285	732.758	708.433	-0.436402	-0.661216	-0.10955	0.00455093	0.325527	0.279311
Bradi1g20650.1R_st	0.0197484	0.00243978	-1.08865	-0.122544	1.08865	down	-1.25461	-0.327234	1.25461	down	-1.31436	-0.394361	1.31436	down	-1.47958	-0.565189	1.47958	down	91.5281	99.9635	84.6372	75.8265	73.0521	67.3982	0.215122	0.337073	0.0925776	-0.0572882	-0.112112	-0.228116
Bradi1g20690.1R_st	0.00643656	0.000490507	-2.20627	-1.14161	2.20627	down	-3.40816	-1.76899	3.40816	down	-1.62507	-0.700501	1.62507	down	-1.8184	-0.862668	1.8184	down	58.654	57.0646	27.1544	34.5935	17.3719	31.4204	0.743069	0.694409	-0.398539	-0.00609183	-1.02592	-0.168259
Bradi1g20770.1R_st	0.00147172	5.53923e-05	1.08228	0.114076	1.08228	up	1.19427	0.256131	1.19427	up	1.41698	0.502819	1.41698	up	1.47815	0.563793	1.47815	up	88.6827	72.9011	95.9968	103.341	106.162	107.86	-0.104338	-0.386536	0.00973781	0.116283	0.151793	0.177256
Bradi1g20780.1R_st	0.000925155	2.77161e-05	1.73782	0.797279	1.73782	up	1.66451	0.735095	1.66451	up	2.90117	1.53663	2.90117	up	2.46012	1.29873	2.46012	up	29.9268	15.8062	51.3606	45.6406	49.2467	38.701	-0.496622	-1.39703	0.300657	0.139601	0.238473	-0.0983062
Bradi1g20870.2R_st	0.026909	0.00390066	-1.67512	-0.744264	1.67512	down	-1.39768	-0.483035	1.39768	down	-1.42918	-0.515188	1.42918	down	-2.64202	-1.40164	2.64202	down	41.4567	41.906	24.9827	29.1373	30.2576	16.4489	0.479671	0.483235	-0.264593	-0.0319529	-0.00336488	-0.918406
Bradi1g20890.1F_at	0.0198795	0.00246594	-1.03029	-0.0430527	1.03029	down	1.15771	0.211273	1.15771	up	1.14433	0.194498	1.14433	up	1.73654	0.796214	1.73654	up	22.3199	20.4981	21.7207	23.3328	26.0958	35.4082	-0.0649128	-0.193788	-0.107965	0.000710011	0.146361	0.602426
Bradi1g20950.1R_st	0.00664437	0.000514394	-1.30448	-0.383473	1.30448	down	-1.75179	-0.808831	1.75179	down	-4.38905	-2.13391	4.38905	down	-3.32366	-1.73277	3.32366	down	92.1543	314.173	72.5481	70.0527	51.7771	92.9932	0.209163	1.96082	-0.174311	-0.17309	-0.599669	0.228044
Bradi1g21080.1R_st	0.00361012	0.000212067	-1.61972	-0.69574	1.61972	down	-1.47859	-0.564222	1.47859	down	-1.16872	-0.224927	1.16872	down	-1.44416	-0.53023	1.44416	down	102.862	143.143	63.8326	122.417	69.5542	99.0615	0.0541396	0.533382	-0.641601	0.308455	-0.510082	0.00315213
Bradi1g21330.1R_st	0.0018549	7.9149e-05	-2.07871	-1.05569	2.07871	down	-2.15579	-1.10821	2.15579	down	-2.19854	-1.13654	2.19854	down	-2.24336	-1.16566	2.24336	down	645.653	990.32	315.112	448.65	298.495	438.678	0.543123	1.16566	-0.512563	0.0291181	-0.565091	0
Bradi1g21330.2R_st	0.0176151	0.00205259	-1.88236	-0.912544	1.88236	down	-1.87792	-0.909138	1.87792	down	-1.67617	-0.745165	1.67617	down	-1.20589	-0.2701	1.20589	down	34.1006	51.9318	18.243	29.9765	18.2007	41.694	0.0895026	0.645456	-0.823042	-0.0997086	-0.819635	0.375356
Bradi1g21370.1R_st	0.0164807	0.00186049	1.15963	0.213667	1.15963	up	1.20216	0.265628	1.20216	up	1.13363	0.180945	1.13363	up	1.16564	0.221126	1.16564	up	108.768	106.776	126.09	121.035	130.985	124.45	-0.140383	-0.16581	0.073284	0.0151346	0.125245	0.055316
Bradi1g21390.1R_st	0.00700603	0.000555272	1.12153	0.165465	1.12153	up	1.30263	0.381429	1.30263	up	1.44194	0.528012	1.44194	up	1.59706	0.675421	1.59706	up	84.399	81.9716	94.6966	117.507	110.063	130.697	-0.222927	-0.27501	-0.0574613	0.253002	0.158502	0.400412
Bradi1g21480.1R_st	0.000748434	1.95434e-05	1.55791	0.639611	1.55791	up	2.30113	1.20234	2.30113	up	2.00064	1.00046	2.00064	up	2.51833	1.33247	2.51833	up	168.318	161.95	261.924	323.206	386.939	407.176	-0.804197	-0.847315	-0.164586	0.153147	0.398143	0.485153
Bradi1g21510.1R_st	0.0410929	0.00717989	-1.24743	-0.318964	1.24743	down	-1.52249	-0.606431	1.52249	down	-1.61204	-0.688886	1.61204	down	-2.00873	-1.00628	2.00873	down	30.9191	53.6734	25.0298	33.2434	20.7604	26.8024	0.0464511	0.850797	-0.272512	0.161911	-0.559979	-0.155486
Bradi1g21550.1R_st	0.0240615	0.00328727	-1.10367	-0.142311	1.10367	down	-1.03381	-0.0479651	1.03381	down	-1.5625	-0.643859	1.5625	down	-1.63012	-0.70498	1.63012	down	358.413	406.038	325.772	260.33	346.707	249.192	0.0973539	0.282669	-0.0449572	-0.361189	0.0493889	-0.422311
Bradi1g21750.1R_st	0.00156651	6.07363e-05	-1.18976	-0.250665	1.18976	down	-1.18072	-0.239669	1.18072	down	-1.44036	-0.526425	1.44036	down	-1.50606	-0.590777	1.50606	down	170.172	156.907	143.006	108.927	144.475	104.209	0.192629	0.0768253	-0.0580362	-0.449599	-0.04704	-0.513952
Bradi1g21760.1R_st	0.0256937	0.00365329	1.50149	0.586391	1.50149	up	1.64254	0.715932	1.64254	up	1.08037	0.11152	1.08037	up	1.26357	0.337507	1.26357	up	52.3731	61.3248	76.826	66.0706	84.0385	77.4303	-0.497068	-0.239244	0.0893223	-0.127724	0.218864	0.0982628
Bradi1g21850.1R_st	0.000942794	2.87545e-05	-1.04482	-0.0632528	1.04482	down	-1.26227	-0.336025	1.26227	down	-2.18516	-1.12774	2.18516	down	-2.3364	-1.22429	2.3364	down	434.031	483.547	414.579	221.011	343.358	209.495	0.113452	0.270301	0.0501992	-0.857436	-0.222573	-0.953986
Bradi1g21900.1R_st	0.00227311	0.000107395	1.71074	0.774621	1.71074	up	2.36299	1.24061	2.36299	up	3.04587	1.60685	3.04587	up	3.10108	1.63277	3.10108	up	177.052	69.4652	302.593	209.368	413.458	213.07	-0.325982	-1.65497	0.44864	-0.0481138	0.914631	-0.0221975
Bradi1g22040.1R_st	0.00225154	0.000104817	1.23843	0.308509	1.23843	up	1.83046	0.872205	1.83046	up	1.71025	0.774207	1.71025	up	2.37502	1.24794	2.37502	up	58.5279	45.0495	70.7019	76.845	105.361	106.577	-0.323286	-0.672337	-0.0147775	0.10187	0.548919	0.575603
Bradi1g22080.1R_st	0.00014407	1.58306e-06	1.42447	0.510421	1.42447	up	2.43733	1.2853	2.43733	up	1.74323	0.80176	1.74323	up	2.58681	1.37117	2.58681	up	12.9195	10.0466	18.2524	17.5029	31.0291	25.9531	-0.515517	-0.859113	-0.00509644	-0.0573528	0.769787	0.51206
Bradi1g22170.2R_st	0.027484	0.0040362	1.19251	0.253998	1.19251	up	1.72135	0.783544	1.72135	up	1.39067	0.475782	1.39067	up	1.60247	0.680299	1.60247	up	69.6258	85.9791	83.0008	117.241	121.057	136.362	-0.484953	-0.210764	-0.230956	0.265018	0.29859	0.469535
Bradi1g22200.1R_st	0.0221683	0.00290267	-2.24689	-1.16793	2.24689	down	-2.25673	-1.17423	2.25673	down	-1.50509	-0.58985	1.50509	down	-1.56352	-0.644799	1.56352	down	169.66	203.532	76.5704	133.833	75.0981	129.035	0.341609	0.615706	-0.826318	0.025856	-0.832624	-0.0290928
Bradi1g22200.2R_st	0.00276549	0.000144437	-2.56179	-1.35715	2.56179	down	-2.10935	-1.0768	2.10935	down	-1.80227	-0.849812	1.80227	down	-1.903	-0.928274	1.903	down	84.78	112.897	33.1747	64.0824	40.8734	59.5342	0.688892	1.09808	-0.668262	0.248267	-0.387907	0.169806
Bradi1g22270.1R_st	5.31439e-06	6.17423e-09	1.92131	0.942088	1.92131	up	2.4475	1.29131	2.4475	up	3.39915	1.76517	3.39915	up	4.59708	2.20072	4.59708	up	151.635	84.8287	291.412	287.122	370.954	388.176	-0.88784	-1.73146	0.0542475	0.0337138	0.403469	0.469258
Bradi1g22410.1R_st	0.00116893	3.98028e-05	-1.37125	-0.45549	1.37125	down	-1.30628	-0.385464	1.30628	down	-2.14187	-1.09887	2.14187	down	-1.85241	-0.889406	1.85241	down	129.342	122.214	93.9988	57.2535	98.9537	65.9498	0.426614	0.353135	-0.0288761	-0.745737	0.0411503	-0.536271
Bradi1g22440.1R_st	0.00284404	0.000150403	-1.1228	-0.167096	1.1228	down	-1.19492	-0.256919	1.19492	down	-2.35854	-1.23789	2.35854	down	-2.15518	-1.10781	2.15518	down	147.493	191.279	132.595	82.0348	123.556	88.8139	0.211044	0.585065	0.0439479	-0.652829	-0.0458748	-0.522747
Bradi1g22660.1R_st	0.037259	0.00623293	-1.29413	-0.371978	1.29413	down	-1.37532	-0.459767	1.37532	down	-1.17442	-0.231952	1.17442	down	-1.52767	-0.611331	1.52767	down	93.23	104.622	72.1707	89.296	68.2416	68.8308	0.214922	0.381476	-0.157056	0.149524	-0.244846	-0.229855
Bradi1g22680.1R_st	0.037637	0.00632402	-1.61469	-0.691257	1.61469	down	-1.43903	-0.5251	1.43903	down	-1.02913	-0.0414212	1.02913	down	1.59908	0.677243	1.59908	up	321.755	124.488	200.213	121.288	223.665	202.921	0.607354	-0.76312	-0.083903	-0.804541	0.0822538	-0.0858772
Bradi1g22720.1R_st	0.00662503	0.000512343	1.04485	0.0633023	1.04485	up	1.06764	0.094424	1.06764	up	1.1566	0.209884	1.1566	up	1.37071	0.454923	1.37071	up	74.852	67.6081	78.1987	78.1967	79.9795	92.9298	-0.0476301	-0.194163	0.0156722	0.0157206	0.0467939	0.26076
Bradi1g22840.1R_st	0.0145767	0.00157247	-1.42076	-0.50666	1.42076	down	-1.90428	-0.929247	1.90428	down	-1.26635	-0.340677	1.26635	down	-1.32501	-0.405999	1.32501	down	173.671	153.595	122.265	121.296	93.0103	116.047	0.508787	0.334556	0.00212685	-0.00612116	-0.42046	-0.0714426
Bradi1g22850.1R_st	0.0189949	0.002307	1.01135	0.0162845	1.01135	up	1.12372	0.168286	1.12372	up	1.04452	0.0628374	1.04452	up	1.22283	0.290227	1.22283	up	166.1	143.096	168.025	149.478	187.178	175.211	0	-0.21514	0.0162845	-0.152302	0.168286	0.0750871
Bradi1g22930.1R_st	0.00809557	0.000688301	-1.01401	-0.0200781	1.01401	down	1.74224	0.80094	1.74224	up	1.20106	0.264302	1.20106	up	1.22884	0.297296	1.22884	up	86.3164	81.7493	85.3512	97.5874	150.816	99.8854	-0.136121	-0.222302	-0.156199	0.0420001	0.664819	0.0749939
Bradi1g22980.1R_st	0.0079088	0.000668505	-1.27771	-0.353563	1.27771	down	-1.67598	-0.745002	1.67598	down	-1.28771	-0.364812	1.28771	down	-1.6054	-0.682932	1.6054	down	57.9265	66.0103	45.1065	50.7554	34.4832	40.8098	0.224041	0.407886	-0.129522	0.0430739	-0.520961	-0.275046
Bradi1g23090.1F_at	0.0192742	0.00234978	1.10095	0.138752	1.10095	up	1.35788	0.441354	1.35788	up	1.3493	0.432213	1.3493	up	1.5136	0.597987	1.5136	up	15.0717	14.4207	16.4095	19.4886	20.3931	21.8435	-0.218048	-0.266131	-0.0792964	0.166082	0.223306	0.331856
Bradi1g23110.1R_st	0.00011267	1.06386e-06	-4.04618	-2.01656	4.04618	down	-4.14908	-2.05279	4.14908	down	-1.98648	-0.990213	1.98648	down	-2.84136	-1.50658	2.84136	down	174.922	243.577	43.3762	120.266	42.5656	84.0233	1.04851	1.49735	-0.968055	0.507133	-1.00428	-0.00923562
Bradi1g23190.1R_st	0.0488592	0.00927375	-1.40216	-0.487647	1.40216	down	-1.66283	-0.733642	1.66283	down	-1.32023	-0.400792	1.32023	down	-1.58874	-0.667885	1.58874	down	246.336	231.785	176.66	175.195	146.682	145.517	0.492256	0.428642	0.00460847	0.0278502	-0.241386	-0.239243
Bradi1g23250.1R_st	0.00536442	0.000381443	1.40053	0.485976	1.40053	up	1.90803	0.932085	1.90803	up	1.32527	0.406282	1.32527	up	1.25272	0.325069	1.25272	up	306.561	298.01	427.825	392.512	584.16	372.617	-0.366798	-0.409702	0.119178	-0.00342035	0.565287	-0.0846329
Bradi1g23270.1R_st	0.0157189	0.0017456	1.16505	0.220387	1.16505	up	1.3132	0.393085	1.3132	up	1.2001	0.26315	1.2001	up	1.2991	0.377516	1.2991	up	45.1955	59.5543	52.5606	71.1933	59.2348	77.1176	-0.362488	0.0344151	-0.142102	0.297565	0.0305961	0.411932
Bradi1g23350.1R_st	7.75999e-05	5.96548e-07	-1.77968	-0.83162	1.77968	down	-2.16086	-1.11161	2.16086	down	-2.11552	-1.08102	2.11552	down	-2.36146	-1.23968	2.36146	down	580.797	678.991	326.29	319.587	267.778	286.612	0.851272	1.07683	0.0196524	-0.00418615	-0.260336	-0.162852
Bradi1g23450.1R_st	0.0489222	0.00929798	-1.4254	-0.511362	1.4254	down	-1.37065	-0.454859	1.37065	down	-2.03178	-1.02274	2.03178	down	-1.55993	-0.641484	1.55993	down	56.2817	54.39	39.5515	26.7823	43.6693	35.1011	0.48548	0.436652	-0.0258821	-0.586093	0.0306209	-0.204832
Bradi1g23480.1R_st	0.0461554	0.00855229	1.15613	0.209307	1.15613	up	1.17765	0.235912	1.17765	up	1.27346	0.348754	1.27346	up	1.07025	0.0979516	1.07025	up	78.6389	85.6416	90.5438	108.988	92.1256	91.5172	-0.222236	-0.0931412	-0.0129293	0.255613	0.0136763	0.00481033
Bradi1g23510.1R_st	0.000630233	1.5035e-05	-1.19423	-0.256085	1.19423	down	-1.3223	-0.403052	1.3223	down	-2.09807	-1.06907	2.09807	down	-2.71881	-1.44297	2.71881	down	98.7048	106.433	82.5208	50.5973	74.8202	39.4575	0.287221	0.394937	0.0311362	-0.674128	-0.115831	-1.04804
Bradi1g23570.1R_st	0.023578	0.00318243	-1.12022	-0.163779	1.12022	down	-1.08053	-0.111741	1.08053	down	-1.01868	-0.0266941	1.01868	down	1.12462	0.169435	1.12462	up	132.587	122.765	118.462	120.513	122.716	138.08	0.105278	-0.00569121	-0.0585009	-0.0323854	-0.00646305	0.163744
Bradi1g23610.1R_st	0.00128149	4.60448e-05	1.48976	0.575082	1.48976	up	1.52848	0.612101	1.52848	up	2.05496	1.03911	2.05496	up	1.87161	0.904277	1.87161	up	920.285	763.143	1372.55	1544.83	1409.01	1406.85	-0.567992	-0.859828	0.00709025	0.179284	0.0441097	0.0444493
Bradi1g23620.1R_st	0.017374	0.00200746	-1.2914	-0.368936	1.2914	down	-1.98605	-0.989901	1.98605	down	-1.67129	-0.740961	1.67129	down	-2.13074	-1.09135	2.13074	down	153.943	154.732	124.198	92.0863	79.2189	72.337	0.631532	0.629283	0.262596	-0.111678	-0.35837	-0.462069
Bradi1g23670.1R_st	0.0481076	0.00906074	-1.29496	-0.372903	1.29496	down	-1.27825	-0.354171	1.27825	down	-1.25404	-0.326583	1.25404	down	-1.72721	-0.788442	1.72721	down	238.429	222.813	185.18	177.735	191.291	129.223	0.221754	0.123876	-0.151149	-0.202706	-0.132417	-0.664566
Bradi1g23700.1R_st	0.00304592	0.000167599	-1.5437	-0.62639	1.5437	down	-1.64336	-0.716645	1.64336	down	-1.2142	-0.28001	1.2142	down	-1.25437	-0.326961	1.25437	down	53.1106	35.4352	34.3962	29.1803	32.6217	28.2423	0.632873	0.0487123	0.00648324	-0.231298	-0.0837723	-0.278249
Bradi1g23720.1R_st	0.00364266	0.00021474	-1.64983	-0.722315	1.64983	down	-1.68189	-0.75008	1.68189	down	-1.08569	-0.11861	1.08569	down	-1.32337	-0.404222	1.32337	down	44.1728	26.8045	26.9521	24.7175	26.3154	20.2797	0.727368	0.00782696	0.00505288	-0.110783	-0.0227122	-0.396395
Bradi1g23880.1R_st	0.0136319	0.00142385	-1.1713	-0.228106	1.1713	down	-1.01104	-0.0158467	1.01104	down	-2.41963	-1.27479	2.41963	down	-3.01418	-1.59176	3.01418	down	158.866	182.41	135.685	76.2582	159.481	60.0463	0.16872	0.351214	-0.0593864	-0.923575	0.152873	-1.24055
Bradi1g23960.1R_st	0.00430482	0.000276965	1.04279	0.0604438	1.04279	up	-1.17714	-0.235285	1.17714	down	-1.78022	-0.832059	1.78022	down	-1.63578	-0.709976	1.63578	down	165.864	189.714	173.532	106.347	141.12	115.949	0.0582941	0.24841	0.118738	-0.583649	-0.176991	-0.461566
Bradi1g23990.1R_st	0.00760262	0.000629873	1.04191	0.0592264	1.04191	up	-1.33198	-0.413574	1.33198	down	-1.93435	-0.951851	1.93435	down	-2.42162	-1.27597	2.42162	down	48.2927	91.6832	51.1111	47.7346	36.5019	37.8817	0.119629	1.04599	0.178856	0.0941405	-0.293945	-0.229978
Bradi1g24030.1R_st	0.00409079	0.000255926	1.42345	0.509395	1.42345	up	1.3373	0.419324	1.3373	up	1.57773	0.657851	1.57773	up	1.46787	0.553723	1.46787	up	113.395	105.908	160.455	167.289	150.833	156.54	-0.387296	-0.479002	0.122098	0.17885	0.0320274	0.0747216
Bradi1g24070.1R_st	0.0429814	0.00769481	-1.55097	-0.633173	1.55097	down	-1.45519	-0.541205	1.45519	down	-1.06517	-0.0910849	1.06517	down	-1.03342	-0.0474209	1.03342	down	110.066	84.961	70.9489	80.0407	75.4465	82.3005	0.421092	0.0543448	-0.21208	-0.0367401	-0.120113	0.00692391
Bradi1g24090.1R_st	0.0142776	0.00151922	1.37195	0.456228	1.37195	up	1.25501	0.3277	1.25501	up	1.69154	0.758337	1.69154	up	1.44258	0.528655	1.44258	up	178.635	135.503	243.318	229.542	222.217	195.631	-0.234998	-0.616127	0.221231	0.14221	0.0927021	-0.0874724
Bradi1g24150.1R_st	0.0140565	0.00148134	1.07717	0.107244	1.07717	up	1.1521	0.204271	1.1521	up	1.55778	0.639491	1.55778	up	1.5978	0.67609	1.5978	up	22.4236	17.4398	24.0771	27.0035	25.795	27.6849	-0.131735	-0.500135	-0.024491	0.139356	0.0725366	0.175955
Bradi1g24210.1R_st	0.0231304	0.00309919	1.08362	0.115853	1.08362	up	1.08953	0.123707	1.08953	up	1.18223	0.241514	1.18223	up	1.28051	0.356718	1.28051	up	95.4237	83.0269	103.394	98.041	104.151	106.189	-0.0512481	-0.252858	0.0646044	-0.011344	0.0724586	0.103861
Bradi1g24250.1R_st	0.0117838	0.0011609	-1.17003	-0.226543	1.17003	down	-1.2037	-0.267473	1.2037	down	-1.3246	-0.405559	1.3246	down	-1.49082	-0.576106	1.49082	down	241.121	209.807	204.006	158.369	198.523	140.696	0.262236	0.0770241	0.0356933	-0.328535	-0.00523694	-0.499082
Bradi1g24270.1R_st	0.00232592	0.000111453	-1.49353	-0.578722	1.49353	down	-1.59587	-0.674346	1.59587	down	-1.68788	-0.755209	1.68788	down	-1.83682	-0.877207	1.83682	down	170.125	195.377	113.783	115.622	106.382	106.288	0.514569	0.724296	-0.0641535	-0.0309131	-0.159777	-0.15291
Bradi1g24330.1R_st	0.000353061	6.2396e-06	-1.45018	-0.53623	1.45018	down	-1.64882	-0.721434	1.64882	down	-1.91211	-0.935168	1.91211	down	-2.75577	-1.46246	2.75577	down	118.635	152.112	81.5876	78.725	71.7696	54.8841	0.553261	0.900123	0.017031	-0.0350447	-0.168173	-0.562335
Bradi1g24340.1R_st	0.00613921	0.000457158	-3.59177	-1.84469	3.59177	down	-2.63552	-1.39809	2.63552	down	-3.07455	-1.62037	3.07455	down	-3.75024	-1.90698	3.75024	down	164.521	355.756	49.0423	116.39	64.7031	95.1354	0.693835	1.82527	-1.15086	0.204898	-0.704254	-0.0817111
Bradi1g24410.1R_st	0.0456344	0.00841572	-1.341	-0.423313	1.341	down	-1.32878	-0.410106	1.32878	down	-1.83312	-0.874305	1.83312	down	-1.89068	-0.918903	1.89068	down	108.542	118.126	79.6577	64.0583	82.7106	61.8753	0.378413	0.512568	-0.0449006	-0.361736	-0.0316935	-0.406335
Bradi1g24520.1F_at	0.00515018	0.000362308	1.1533	0.205774	1.1533	up	2.32814	1.21918	2.32814	up	8.63644	3.11044	8.63644	up	2.43586	1.28443	2.43586	up	4.54195	4.82896	5.20238	42.1016	11.166	11.5791	-0.443138	-0.359786	-0.237364	2.75065	0.776039	0.924646
Bradi1g24520.1R_st	0.00681875	0.000534161	1.31481	0.394853	1.31481	up	1.20329	0.266987	1.20329	up	1.26322	0.337101	1.26322	up	1.751	0.80818	1.751	up	28.746	25.1611	38.1329	31.759	34.6118	44.052	-0.191894	-0.385912	0.202959	-0.048811	0.0750933	0.422267
Bradi1g24580.1R_st	0.0384537	0.00652918	1.33052	0.411985	1.33052	up	1.5809	0.660743	1.5809	up	1.50951	0.594081	1.50951	up	1.54898	0.631322	1.54898	up	18.4946	23.4968	24.7996	35.2085	29.6441	35.9481	-0.56616	-0.236961	-0.154175	0.35712	0.0945829	0.394361
Bradi1g24670.1R_st	0.000145913	1.62159e-06	-1.34379	-0.426308	1.34379	down	-2.39116	-1.25771	2.39116	down	-1.62254	-0.698255	1.62254	down	-3.66154	-1.87245	3.66154	down	411.281	460.232	305.634	280.35	172.292	123.681	0.432979	0.572827	0.00667032	-0.125429	-0.824735	-1.29963
Bradi1g24750.1R_st	0.0038019	0.000230957	-1.4213	-0.50721	1.4213	down	1.03004	0.0426971	1.03004	up	1.49135	0.57662	1.49135	up	1.45019	0.53624	1.45019	up	334.582	383.011	234.979	571.447	344.141	555.077	-0.102185	0.0948146	-0.609395	0.671434	-0.0594877	0.631055
Bradi1g24810.1R_st	0.0257076	0.00366146	-1.3602	-0.443819	1.3602	down	-1.54758	-0.630014	1.54758	down	-2.17538	-1.12127	2.17538	down	-1.75782	-0.813787	1.75782	down	34.3832	40.2039	24.1635	18.3158	21.5328	22.6797	0.436544	0.711468	-0.00727479	-0.409801	-0.19347	-0.102319
Bradi1g24830.1R_st	0.00231015	0.00011003	-1.53448	-0.617749	1.53448	down	-1.49146	-0.576722	1.49146	down	-1.67418	-0.743458	1.67418	down	-2.30163	-1.20266	2.30163	down	42.1677	42.2972	27.4301	25.1429	28.1335	18.4023	0.572162	0.581962	-0.0455861	-0.161496	-0.00455936	-0.620694
Bradi1g24870.1R_st	0.0075196	0.000619539	1.3429	0.425347	1.3429	up	1.29087	0.368344	1.29087	up	1.66688	0.737147	1.66688	up	1.54052	0.623421	1.54052	up	2897.7	2576.7	3897.44	4247.65	3752.89	3927.09	-0.37359	-0.559819	0.0517572	0.177329	-0.00524553	0.063602
Bradi1g24880.1R_st	0.00426547	0.000273197	-1.48866	-0.574012	1.48866	down	-1.62669	-0.701941	1.62669	down	-1.33971	-0.42192	1.33971	down	-1.81885	-0.863026	1.81885	down	68.0551	78.744	45.5815	59.0841	41.7669	43.3606	0.387631	0.605881	-0.186381	0.183961	-0.31431	-0.257145
Bradi1g24900.1R_st	0.00367076	0.000218083	-1.29897	-0.377364	1.29897	down	-1.26979	-0.344587	1.26979	down	-1.58214	-0.661877	1.58214	down	-1.96045	-0.971182	1.96045	down	474.934	561.133	366.083	352.349	377.232	284.356	0.378845	0.609842	0.00148042	-0.0520349	0.0342582	-0.36134
Bradi1g24920.1R_st	0.0106255	0.00100773	-2.53407	-1.34145	2.53407	down	-3.58467	-1.84184	3.58467	down	-2.78526	-1.47781	2.78526	down	-1.89253	-0.920313	1.89253	down	85.6636	54.7874	33.623	19.6801	24.4747	28.7965	1.26415	0.665378	-0.0773004	-0.812433	-0.577686	-0.254935
Bradi1g25000.1R_st	0.000226069	3.28436e-06	-1.09359	-0.129077	1.09359	down	-1.18283	-0.242247	1.18283	down	-1.09362	-0.129113	1.09362	down	-1.20639	-0.270702	1.20639	down	479.999	470.223	438.967	429.847	405.864	389.68	0.146134	0.11606	0.0170568	-0.0130529	-0.0961132	-0.154642
Bradi1g25070.1R_st	0.027435	0.00402671	-1.65825	-0.729664	1.65825	down	-1.56299	-0.644311	1.56299	down	-1.16289	-0.217709	1.16289	down	-1.38792	-0.472925	1.38792	down	31.1076	31.1271	18.5172	26.7429	19.7296	22.4344	0.368088	0.393489	-0.361576	0.17578	-0.276223	-0.0794361
Bradi1g25110.1R_st	0.0018549	7.93716e-05	-1.07105	-0.0990222	1.07105	down	-1.3562	-0.439567	1.3562	down	-1.50935	-0.593926	1.50935	down	-1.80534	-0.852275	1.80534	down	67.9074	88.4441	63.3307	58.39	49.931	48.8585	0.175881	0.557477	0.076859	-0.0364487	-0.263686	-0.294797
Bradi1g25150.1F_at	0.0022094	0.000100155	-1.0425	-0.060051	1.0425	down	-1.70723	-0.771655	1.70723	down	-2.5416	-1.34574	2.5416	down	-3.66384	-1.87336	3.66384	down	34.478	76.505	33.1924	29.8782	20.2292	21.4843	0.140853	1.28456	0.080802	-0.0611722	-0.630802	-0.588792
Bradi1g25150.1R_st	0.00195103	8.51819e-05	-1.10521	-0.144324	1.10521	down	-1.77937	-0.831364	1.77937	down	-1.90335	-0.928541	1.90335	down	-1.78913	-0.839257	1.78913	down	982.314	1811.5	888.571	947.818	557.964	1008.33	0.061727	0.941377	-0.0825968	0.0128365	-0.769636	0.10212
Bradi1g25180.1R_st	0.00284712	0.000151759	-1.84571	-0.884178	1.84571	down	-2.21627	-1.14813	2.21627	down	-1.59634	-0.674767	1.59634	down	-2.15631	-1.10856	2.15631	down	155.59	198.509	83.7928	123.817	70.8978	91.6357	0.686988	1.04925	-0.19719	0.374485	-0.461146	-0.0593126
Bradi1g25200.1R_st	0.00284712	0.00015135	-1.13957	-0.188484	1.13957	down	-1.10579	-0.145074	1.10579	down	-1.44081	-0.52688	1.44081	down	-1.41872	-0.504586	1.41872	down	311.295	323.191	272.842	224.362	281.603	228.141	0.163821	0.219956	-0.0246627	-0.306924	0.0187476	-0.28463
Bradi1g25210.1F_at	0.0176152	0.00205333	1.08762	0.121174	1.08762	up	-1.05483	-0.0770058	1.05483	down	-1.34925	-0.432152	1.34925	down	-3.09764	-1.63117	3.09764	down	16.4308	25.267	18.4581	18.8743	15.6763	8.20009	-0.0217955	0.595079	0.0993787	0.162926	-0.0988013	-1.03609
Bradi1g25270.1R_st	0.0257076	0.0036607	-1.38346	-0.468282	1.38346	down	-1.61582	-0.692264	1.61582	down	-1.4795	-0.565111	1.4795	down	-1.89258	-0.920353	1.89258	down	114.598	140.835	82.545	94.3195	72.0848	75.2285	0.338178	0.630271	-0.130104	0.0651598	-0.354086	-0.290082
Bradi1g25430.1F_at	0.00984727	0.000909139	1.89489	0.92211	1.89489	up	1.25154	0.3237	1.25154	up	1.78105	0.832732	1.78105	up	1.57618	0.656429	1.57618	up	22.8903	18.1186	42.5399	32.3151	27.9692	28.2685	-0.324048	-0.640815	0.598063	0.191916	-0.000347932	0.015614
Bradi1g25440.1F_at	9.60991e-05	8.39136e-07	1.84291	0.881983	1.84291	up	1.99465	0.996137	1.99465	up	3.46509	1.79289	3.46509	up	4.07582	2.02709	4.07582	up	34.7694	22.0239	63.7829	75.8144	69.3561	89.5186	-0.839829	-1.49847	0.0421535	0.294417	0.156308	0.528617
Bradi1g25440.1R_st	0.00222334	0.000101529	1.48692	0.572323	1.48692	up	1.75045	0.807729	1.75045	up	2.20514	1.14087	2.20514	up	3.83224	1.93819	3.83224	up	935.344	698.167	1363.39	1550.62	1603.59	2656.03	-0.542965	-0.934041	0.0293579	0.206826	0.264764	1.00415
Bradi1g25440.2F_at	0.0202282	0.0025377	4.64347	2.2152	4.64347	up	3.6122	1.85288	3.6122	up	11.2176	3.48769	11.2176	up	4.86435	2.28225	4.86435	up	7.27421	5.29734	34.7368	49.3526	35.4532	21.8163	-1.46067	-2.17744	0.754535	1.31025	0.392211	0.104807
Bradi1g25450.1R_st	0.000647412	1.56612e-05	-1.89837	-0.924758	1.89837	down	-3.53803	-1.82295	3.53803	down	-2.21976	-1.15041	2.21976	down	-2.5669	-1.36003	2.5669	down	365.264	438.092	192.499	195.491	105.697	169.05	0.904477	1.15948	-0.0202805	0.00907183	-0.918468	-0.20055
Bradi1g25540.1R_st	0.00261588	0.000131976	-1.43176	-0.517791	1.43176	down	-1.92168	-0.942371	1.92168	down	-1.5522	-0.63431	1.5522	down	-1.60524	-0.682791	1.60524	down	160.468	145.114	111.626	93.3038	84.1335	90.3324	0.557165	0.413536	0.0393747	-0.220774	-0.385206	-0.269255
Bradi1g25550.1R_st	0.017231	0.00198406	-1.37912	-0.463751	1.37912	down	-1.74181	-0.800591	1.74181	down	-3.38183	-1.7578	3.38183	down	-3.2468	-1.69902	3.2468	down	42.069	65.8642	30.739	18.9455	25.0446	20.1679	0.584556	1.19776	0.120805	-0.560042	-0.216035	-0.501256
Bradi1g25570.1R_st	0.0464207	0.00863831	-1.45825	-0.544243	1.45825	down	-1.15158	-0.203619	1.15158	down	-1.6328	-0.707352	1.6328	down	-1.51297	-0.597381	1.51297	down	36.9623	36.384	25.365	22.3147	32.0781	24.7	0.272589	0.261502	-0.271654	-0.44585	0.0689696	-0.33588
Bradi1g25660.1R_st	0.0421216	0.00745952	-1.33703	-0.419027	1.33703	down	-1.63736	-0.711368	1.63736	down	-1.5369	-0.620026	1.5369	down	-1.67394	-0.743248	1.67394	down	101.455	98.4944	74.5804	63.2769	61.7958	58.0072	0.419418	0.382358	0.00039053	-0.237668	-0.29195	-0.36089
Bradi1g25700.1R_st	0.00730284	0.000593142	-1.31191	-0.391665	1.31191	down	-1.32024	-0.400796	1.32024	down	-1.29453	-0.372427	1.29453	down	-1.48264	-0.568168	1.48264	down	32.6127	31.3276	24.8653	24.2374	24.6047	21.1245	0.32415	0.271763	-0.067515	-0.100665	-0.0766457	-0.296405
Bradi1g25760.1R_st	0.0432577	0.0077732	-1.14334	-0.193252	1.14334	down	-1.3611	-0.444776	1.3611	down	-1.6389	-0.712728	1.6389	down	-1.79521	-0.844155	1.79521	down	73.4629	87.1553	64.4251	52.0989	54.1541	47.6942	0.296378	0.52158	0.103127	-0.191148	-0.148397	-0.322575
Bradi1g25820.1R_st	0.0296355	0.0045292	1.20736	0.27186	1.20736	up	1.45655	0.542553	1.45655	up	1.54621	0.628737	1.54621	up	1.74152	0.800347	1.74152	up	165.601	134.69	198.247	207.227	239.54	233.404	-0.277631	-0.556318	-0.00577116	0.0724199	0.264922	0.24403
Bradi1g25830.1R_st	0.0225753	0.00297946	1.09288	0.128139	1.09288	up	1.11612	0.158487	1.11612	up	1.80078	0.848622	1.80078	up	1.83826	0.878339	1.83826	up	63.7881	51.0538	69.4212	91.6244	70.9118	93.7049	-0.20491	-0.517681	-0.0767709	0.33094	-0.0464233	0.360658
Bradi1g25850.1R_st	0.000618751	1.46483e-05	-1.22028	-0.28721	1.22028	down	-1.34543	-0.428063	1.34543	down	-1.50767	-0.592325	1.50767	down	-1.93329	-0.951062	1.93329	down	81.6087	94.5748	66.9708	62.9368	60.6926	48.819	0.284611	0.494517	-0.00259924	-0.0978088	-0.143452	-0.456545
Bradi1g25860.1R_st	0.0216836	0.00280297	-1.27887	-0.354873	1.27887	down	-1.55863	-0.640277	1.55863	down	-3.45825	-1.79004	3.45825	down	-1.62037	-0.696326	1.62037	down	1127.75	594.031	909.707	168.583	719.241	362.229	0.739099	-0.194258	0.384226	-1.9843	0.0988216	-0.890584
Bradi1g25900.1R_st	0.022765	0.00301599	-1.37382	-0.458197	1.37382	down	-1.50331	-0.58814	1.50331	down	-1.09528	-0.131302	1.09528	down	-1.16243	-0.217138	1.16243	down	31.653	38.6402	23.05	35.2259	21.2145	33.1798	-0.017669	0.267108	-0.475866	0.135806	-0.605809	0.0499701
Bradi1g25990.1R_st	0.00013715	1.42107e-06	2.15144	1.1053	2.15144	up	2.68898	1.42706	2.68898	up	2.39901	1.26244	2.39901	up	2.61904	1.38904	2.61904	up	14.7496	9.51703	31.9425	22.8497	39.54	24.8443	-0.765105	-1.39515	0.340197	-0.132712	0.661955	-0.00611115
Bradi1g26000.1F_at	0.0498671	0.00953172	-1.74779	-0.805533	1.74779	down	-1.89096	-0.919122	1.89096	down	-2.30559	-1.20514	2.30559	down	-3.0225	-1.59574	3.0225	down	72.2727	114.547	37.3028	47.821	35.5195	36.2876	0.648426	1.40753	-0.157108	0.202396	-0.270696	-0.188209
Bradi1g26000.1R_st	0.000199815	2.6464e-06	-1.99294	-0.9949	1.99294	down	-3.19584	-1.67619	3.19584	down	-2.10116	-1.07119	2.10116	down	-3.27475	-1.71138	3.27475	down	293.568	635.942	146.764	304.544	92.8539	194.074	0.46276	1.57714	-0.532141	0.505957	-1.21343	-0.134241
Bradi1g26010.1R_st	0.0213454	0.00273696	-1.17376	-0.231142	1.17376	down	-1.19235	-0.253803	1.19235	down	-1.72585	-0.78731	1.72585	down	-1.58721	-0.666497	1.58721	down	279.094	285.521	235.903	165.555	231.376	179.802	0.249017	0.301881	0.0178747	-0.485429	-0.00478601	-0.364616
Bradi1g26020.1F_at	0.0245901	0.00341511	-1.30029	-0.378829	1.30029	down	-1.62902	-0.704005	1.62902	down	-3.13426	-1.64812	3.13426	down	-3.01334	-1.59136	3.01334	down	15.783	28.1286	11.7384	9.02424	9.90272	9.31806	0.431566	1.32599	0.0527367	-0.32213	-0.27244	-0.26537
Bradi1g26020.1R_st	0.000215535	2.96265e-06	-1.52503	-0.608837	1.52503	down	-2.12132	-1.08496	2.12132	down	-2.58241	-1.36872	2.58241	down	-2.4168	-1.2731	2.4168	down	284.244	488.066	185.908	188.118	133.756	200.953	0.508611	1.29138	-0.100226	-0.0773389	-0.576354	0.018285
Bradi1g26030.1R_st	0.00149601	5.67903e-05	-1.75363	-0.810348	1.75363	down	-2.18991	-1.13087	2.18991	down	-1.53188	-0.615302	1.53188	down	-1.29855	-0.376897	1.29855	down	196.304	118.253	111.886	76.6677	89.6202	90.7329	0.949785	0.211612	0.139437	-0.40369	-0.181086	-0.165285
Bradi1g26070.1R_st	0.0187529	0.00225802	-1.2475	-0.319036	1.2475	down	-1.39418	-0.479412	1.39418	down	-1.37753	-0.462087	1.37753	down	-1.4316	-0.517631	1.4316	down	1075.42	973.585	865.43	705.642	771.267	690.648	0.393918	0.248063	0.0748819	-0.214024	-0.0854944	-0.269568
Bradi1g26080.1R_st	0.0321348	0.00508491	-1.05669	-0.0795464	1.05669	down	-1.17015	-0.226693	1.17015	down	-1.46466	-0.550561	1.46466	down	-2.12295	-1.08607	2.12295	down	108.712	168.19	103.543	114.432	94.1904	80.1752	-0.0682342	0.558035	-0.147781	0.00747395	-0.294927	-0.528037
Bradi1g26110.1R_st	0.00165795	6.61076e-05	2.14935	1.1039	2.14935	up	3.07099	1.6187	3.07099	up	1.11211	0.153301	1.11211	up	1.51861	0.602751	1.51861	up	21.4002	29.6886	46.0022	32.822	65.8823	44.6744	-0.924013	-0.467456	0.179889	-0.314155	0.694691	0.135296
Bradi1g26120.1R_st	0.00371094	0.000222798	-1.4497	-0.535757	1.4497	down	-1.68404	-0.751922	1.68404	down	-1.21841	-0.285001	1.21841	down	-1.37486	-0.459281	1.37486	down	30.7357	36.9302	21.1786	30.2097	18.2773	26.7602	0.129695	0.391031	-0.406062	0.106031	-0.622227	-0.0682495
Bradi1g26190.1R_st	0.00347572	0.000200832	-2.28544	-1.19247	2.28544	down	-2.50687	-1.32589	2.50687	down	-3.07437	-1.62029	3.07437	down	-2.06754	-1.04791	2.06754	down	154.318	151.536	71.9759	49.0356	62.006	72.8363	1.08483	1.05003	-0.107643	-0.570259	-0.241059	0.00211811
Bradi1g26240.1R_st	0.032984	0.00526559	-1.27431	-0.349721	1.27431	down	-1.51321	-0.597615	1.51321	down	-1.2621	-0.335822	1.2621	down	-1.2864	-0.363338	1.2864	down	64.9408	63.7934	51.7146	50.2627	42.8992	49.316	0.376924	0.344051	0.0272031	0.00822902	-0.220691	-0.0192871
Bradi1g26280.1R_st	0.00147172	5.54007e-05	1.04838	0.0681561	1.04838	up	1.01057	0.0151738	1.01057	up	-2.15364	-1.10678	2.15364	down	-2.82206	-1.49675	2.82206	down	652.576	757.661	684.3	350.895	659.78	270.115	-0.0171666	0.193428	0.0509895	-0.913352	-0.00199286	-1.30332
Bradi1g26290.1R_st	2.39946e-05	8.72993e-08	1.75579	0.812122	1.75579	up	1.95277	0.965522	1.95277	up	1.92832	0.947342	1.92832	up	2.58466	1.36998	2.58466	up	83.5443	98.559	145.972	189.861	162.575	254.987	-0.861081	-0.616699	-0.0489591	0.330643	0.104441	0.753277
Bradi1g26310.1R_st	0.000414674	7.91752e-06	1.29429	0.372162	1.29429	up	1.33227	0.413885	1.33227	up	1.28099	0.357263	1.28099	up	1.29589	0.373941	1.29589	up	283.517	252.658	367.885	323.676	377.82	327.452	-0.20833	-0.374577	0.163833	-0.0173135	0.205555	-0.000635624
Bradi1g26340.1R_st	0.000473683	9.77646e-06	1.8335	0.874598	1.8335	up	2.12159	1.08514	2.12159	up	1.51376	0.598141	1.51376	up	1.755	0.811469	1.755	up	51.4236	53.541	93.8739	80.5681	108.764	94.0858	-0.693961	-0.637571	0.180637	-0.0394297	0.391182	0.173898
Bradi1g26680.1R_st	0.035771	0.00591485	1.12538	0.170417	1.12538	up	1.03454	0.0489869	1.03454	up	-1.40787	-0.49351	1.40787	down	-1.76582	-0.82034	1.76582	down	58.8932	68.9505	66.4909	49.1575	61.2122	39.028	-0.053699	0.173316	0.116718	-0.320194	-0.00471211	-0.647025
Bradi1g26770.1R_st	0.00917625	0.000823505	1.67531	0.744429	1.67531	up	1.725	0.786596	1.725	up	1.04593	0.0647851	1.04593	up	1.86123	0.896253	1.86123	up	82.4524	88.683	134.844	92.4646	138.822	164.35	-0.547771	-0.406962	0.196659	-0.342177	0.238825	0.489291
Bradi1g26800.1R_st	0.000128741	1.2694e-06	-1.26948	-0.344242	1.26948	down	-1.47896	-0.564583	1.47896	down	-3.1706	-1.66476	3.1706	down	-2.9637	-1.5674	2.9637	down	369.413	751.798	292.669	235.618	249.602	252.121	0.516766	1.53396	0.172523	-0.1308	-0.0478174	-0.033443
Bradi1g26810.1R_st	0.0320408	0.00506013	-2.29684	-1.19965	2.29684	down	-1.74896	-0.806501	1.74896	down	-1.31557	-0.395688	1.31557	down	-1.39299	-0.478189	1.39299	down	91.8311	120.233	41.7686	91.402	53.0408	86.2875	0.120538	0.505709	-1.07911	0.110021	-0.685963	0.0275199
Bradi1g26880.1R_st	0.00400812	0.00024782	1.48601	0.571445	1.48601	up	1.69521	0.761462	1.69521	up	2.39767	1.26163	2.39767	up	1.74653	0.80449	1.74653	up	264.329	247.63	398.988	592.979	449.115	437.57	-0.527693	-0.625571	0.043752	0.63606	0.233769	0.178919
Bradi1g26880.3F_at	0.0269524	0.0039097	2.74103	1.45472	2.74103	up	3.19507	1.67585	3.19507	up	2.60426	1.38087	2.60426	up	1.75358	0.8103	1.75358	up	50.4094	54.639	144.175	150.314	160.106	107.335	-0.996626	-0.876047	0.458093	0.504826	0.679224	-0.0657475
Bradi1g26880.3R_st	1.10344e-05	2.39727e-08	2.49667	1.32	2.49667	up	3.06625	1.61648	3.06625	up	4.88192	2.28745	4.88192	up	4.19361	2.06819	4.19361	up	148.42	114.449	370.692	559.297	457.544	480.546	-1.36657	-1.74789	-0.046572	0.539556	0.249901	0.320302
Bradi1g27130.1R_st	0.00432167	0.000278963	-1.78668	-0.83728	1.78668	down	-2.22304	-1.15253	2.22304	down	1.1155	0.15769	1.1155	up	-1.35489	-0.438175	1.35489	down	120.629	117.03	67.7071	131.375	54.6063	87.2537	0.265822	0.220918	-0.571458	0.378608	-0.886711	-0.217257
Bradi1g27180.1R_st	0.00668101	0.000519184	-1.31689	-0.397133	1.31689	down	-1.42539	-0.51136	1.42539	down	-1.10359	-0.142201	1.10359	down	-1.19819	-0.26086	1.19819	down	123.944	116.916	94.1782	105.973	87.3762	97.5748	0.303197	0.218445	-0.0939356	0.0762448	-0.208163	-0.0424149
Bradi1g27210.1R_st	0.0135719	0.00141531	1.09228	0.127343	1.09228	up	1.22814	0.296472	1.22814	up	1.30325	0.382112	1.30325	up	1.47635	0.562039	1.47635	up	88.5816	93.9545	97.0255	121.931	108.568	138.113	-0.263902	-0.182079	-0.136559	0.200033	0.03257	0.37996
Bradi1g27240.1R_st	0.00714147	0.000571667	1.37038	0.454574	1.37038	up	1.40802	0.493668	1.40802	up	1.46942	0.555246	1.46942	up	1.57087	0.651565	1.57087	up	58.2156	55.0455	79.2323	80.7062	81.8402	86.6037	-0.410081	-0.482796	0.0444935	0.0724509	0.083587	0.16877
Bradi1g27300.1R_st	0.0231255	0.00309758	1.03259	0.0462639	1.03259	up	1.07954	0.110415	1.07954	up	1.27515	0.350671	1.27515	up	1.7044	0.769267	1.7044	up	73.6965	60.124	76.0943	76.2151	79.566	102.883	-0.053699	-0.356705	-0.00743516	-0.00603461	0.0567163	0.412561
Bradi1g27330.1R_st	0.0270337	0.0039328	-1.00523	-0.00752123	1.00523	down	-1.09698	-0.133543	1.09698	down	-1.56934	-0.650154	1.56934	down	-1.38387	-0.468704	1.38387	down	106.671	114.749	106.39	72.7958	97.1445	82.5497	0.0788424	0.179288	0.0713212	-0.470866	-0.0547007	-0.289417
Bradi1g27330.2R_st	0.0383823	0.00651064	1.11618	0.158569	1.11618	up	1.03373	0.0478568	1.03373	up	-1.72081	-0.783086	1.72081	down	-1.40475	-0.490314	1.40475	down	1041.08	1186.57	1162.79	687.562	1073.21	843.107	-0.039803	0.148742	0.118766	-0.634344	0.00805378	-0.341573
Bradi1g27380.1R_st	0.0259541	0.00370566	-1.2639	-0.337887	1.2639	down	-1.06753	-0.0942713	1.06753	down	1.48794	0.573318	1.48794	up	1.51655	0.600793	1.51655	up	55.4305	49.0945	43.8377	73.0616	51.9036	74.4438	0.0915961	-0.0808972	-0.246291	0.492421	-0.00267522	0.519896
Bradi1g27400.1R_st	0.0454267	0.00836413	-1.06815	-0.0951196	1.06815	down	1.00042	0.000610908	1.00042	up	1.14103	0.190334	1.14103	up	1.55418	0.63615	1.55418	up	42.7547	38.3755	40.2202	43.643	42.794	59.7087	-0.00643897	-0.167275	-0.101559	0.0230589	-0.00582806	0.468875
Bradi1g27440.1R_st	0.0481378	0.00907046	-1.23224	-0.301278	1.23224	down	-1.26075	-0.334281	1.26075	down	-1.4219	-0.507825	1.4219	down	-1.34539	-0.428029	1.34539	down	57.3848	73.5229	46.9735	51.9365	45.6986	54.4795	0.0776334	0.431001	-0.223644	-0.0768237	-0.256647	0.00297213
Bradi1g27740.1R_st	9.7915e-06	1.63995e-08	-1.48012	-0.565717	1.48012	down	-1.96798	-0.976714	1.96798	down	-1.09693	-0.133478	1.09693	down	-1.39197	-0.477132	1.39197	down	902.193	887.183	610.097	808.753	458.566	637.13	0.486177	0.461532	-0.0795393	0.328054	-0.490537	-0.0156002
Bradi1g27790.1R_st	0.0151424	0.00165437	-1.1597	-0.21375	1.1597	down	-1.05958	-0.0834983	1.05958	down	-1.09737	-0.134053	1.09737	down	-1.27205	-0.347154	1.27205	down	74.7718	92.7927	64.5079	84.5136	70.5706	72.8472	0.00400972	0.313114	-0.20974	0.179061	-0.0794886	-0.0340409
Bradi1g27880.3R_st	0.0170646	0.00195635	1.29202	0.369631	1.29202	up	1.51074	0.595254	1.51074	up	1.18601	0.246111	1.18601	up	1.88167	0.912014	1.88167	up	42.3946	53.2425	54.2506	62.8921	63.5286	101.816	-0.518481	-0.178562	-0.14885	0.0675483	0.0767733	0.733452
Bradi1g28010.1R_st	0.000774531	2.07686e-05	-1.21671	-0.282991	1.21671	down	-1.29986	-0.37836	1.29986	down	-1.39359	-0.478803	1.39359	down	-1.59111	-0.670034	1.59111	down	230.831	243.789	189.474	175.544	177.367	153.247	0.274596	0.356079	-0.00839472	-0.122725	-0.103764	-0.313955
Bradi1g28020.1R_st	0.009476	0.000860698	1.47119	0.556986	1.47119	up	1.65847	0.729849	1.65847	up	2.85683	1.51441	2.85683	up	3.83221	1.93818	3.83221	up	61.6294	53.4873	86.3339	152.875	97.3149	205.332	-0.765212	-0.866252	-0.208226	0.648163	-0.035363	1.07192
Bradi1g28040.1F_at	0.0234445	0.00315598	1.43439	0.52044	1.43439	up	1.5134	0.597793	1.5134	up	1.42443	0.510385	1.42443	up	1.47114	0.556932	1.47114	up	663.003	879.353	959.103	1242.74	1012.07	1285.67	-0.507803	-0.113958	0.0126365	0.396427	0.0899893	0.442974
Bradi1g28160.1R_st	0.00507834	0.000355385	-1.43587	-0.521929	1.43587	down	-1.48278	-0.568308	1.48278	down	-1.29366	-0.371455	1.29366	down	-1.78061	-0.832369	1.78061	down	118.341	131.45	82.9241	101.342	79.792	73.3589	0.34964	0.494911	-0.172289	0.123456	-0.218668	-0.337459
Bradi1g28340.1R_st	0.035152	0.0057772	1.93104	0.949382	1.93104	up	1.50837	0.592988	1.50837	up	1.4914	0.576671	1.4914	up	1.37489	0.459314	1.37489	up	31.0086	27.5935	60.784	40.6894	47.728	37.5889	-0.374752	-0.555052	0.574629	0.0216198	0.218236	-0.0957379
Bradi1g28380.1R_st	0.0242509	0.0033243	-1.03125	-0.0443954	1.03125	down	-1.26775	-0.342265	1.26775	down	-1.11007	-0.15065	1.11007	down	-1.3277	-0.408929	1.3277	down	63.7782	80.4028	61.6611	72.3194	50.1678	60.3848	0.00713658	0.344441	-0.0372588	0.19379	-0.335129	-0.0644886
Bradi1g28420.1R_st	0.0128223	0.00130982	-1.18612	-0.246255	1.18612	down	-1.22827	-0.296627	1.22827	down	-1.34985	-0.432794	1.34985	down	-1.55948	-0.641069	1.55948	down	280.645	259.467	236.606	191.625	230.371	165.951	0.246896	0.12956	0.000641346	-0.303234	-0.0497306	-0.511508
Bradi1g28420.2R_st	0.00556185	0.000401541	-1.06389	-0.0893504	1.06389	down	-1.97196	-0.979633	1.97196	down	-1.24223	-0.312929	1.24223	down	-12.1798	-3.60641	12.1798	down	22.6561	29.125	23.4259	23.1826	11.8549	2.44335	0.0357521	0.422864	-0.0535983	0.109935	-0.943881	-3.18355
Bradi1g28530.1R_st	0.001054	3.38195e-05	1.60777	0.685062	1.60777	up	1.59013	0.669144	1.59013	up	2.10787	1.07578	2.10787	up	1.78005	0.831917	1.78005	up	301.707	264.004	480.884	555.674	478.394	472.177	-0.645619	-0.826867	0.039443	0.248917	0.0235243	0.00505018
Bradi1g28530.2R_st	0.00119436	4.11177e-05	1.57348	0.65396	1.57348	up	1.58049	0.660373	1.58049	up	2.12902	1.09019	2.12902	up	1.54111	0.623968	1.54111	up	493.178	393.781	775.384	837.789	779.364	612.134	-0.5706	-0.900164	0.0833597	0.190023	0.0897735	-0.276196
Bradi1g28530.3R_st	0.000440237	8.62633e-06	1.98048	0.985854	1.98048	up	2.19787	1.13611	2.19787	up	4.03622	2.013	4.03622	up	2.70291	1.43451	2.70291	up	73.2161	44.4063	139.722	177.007	155.205	118.77	-0.949103	-1.63487	0.0367503	0.37813	0.187002	-0.20036
Bradi1g28540.1R_st	0.0110236	0.001057	1.36597	0.449921	1.36597	up	1.5136	0.597982	1.5136	up	1.95635	0.968166	1.95635	up	2.24982	1.16981	2.24982	up	45.7711	33.8072	62.4865	65.9074	68.9429	75.7733	-0.510388	-0.9276	-0.0604664	0.040566	0.0875939	0.242206
Bradi1g28550.1R_st	0.00464176	0.000312543	1.36989	0.454056	1.36989	up	1.23436	0.30376	1.23436	up	1.43646	0.522515	1.43646	up	1.61801	0.694223	1.61801	up	53.3311	42.7338	73.4231	61.356	65.7519	69.3466	-0.218853	-0.536185	0.235203	-0.0136695	0.0849069	0.158039
Bradi1g28670.1R_st	0.0376769	0.00633975	-1.17123	-0.228025	1.17123	down	-1.14188	-0.191408	1.14188	down	-1.02723	-0.0387657	1.02723	down	1.00285	0.00409953	1.00285	up	63.3403	55.078	54.1206	53.6488	55.4877	55.2307	0.187394	-0.0143406	-0.040631	-0.0531063	-0.00401386	-0.010241
Bradi1g28680.2R_st	0.0225362	0.00297097	1.41729	0.503132	1.41729	up	1.22757	0.295805	1.22757	up	1.60327	0.681019	1.60327	up	1.52881	0.612407	1.52881	up	28.6178	27.4579	40.5521	44.0892	35.5104	42.0878	-0.372087	-0.436703	0.131046	0.244316	-0.0762819	0.175704
Bradi1g28700.1R_st	0.0033996	0.000193605	1.36271	0.446477	1.36271	up	2.53563	1.34234	2.53563	up	1.13185	0.178679	1.13185	up	1.27246	0.347615	1.27246	up	66.5546	74.8068	90.7975	84.1891	171.058	94.9982	-0.376912	-0.216801	0.0695648	-0.0381222	0.965431	0.130815
Bradi1g28710.1R_st	0.00167786	6.73669e-05	1.41256	0.498307	1.41256	up	1.65423	0.726158	1.65423	up	1.7988	0.847031	1.7988	up	1.74671	0.804641	1.74671	up	78.7656	67.7599	110.806	122.023	130.629	118.302	-0.539535	-0.747982	-0.0412278	0.0990491	0.186623	0.0566585
Bradi1g28750.1R_st	0.0323483	0.00513167	1.06203	0.086819	1.06203	up	-1.0005	-0.000718435	1.0005	down	-1.82725	-0.869678	1.82725	down	-1.84368	-0.882592	1.84368	down	50.5704	60.6827	53.2916	33.084	50.2442	32.8799	-0.0164962	0.253841	0.0703228	-0.615837	-0.0172146	-0.628751
Bradi1g28880.1R_st	0.00843815	0.000730119	1.22296	0.290382	1.22296	up	1.39638	0.48169	1.39638	up	1.94751	0.961628	1.94751	up	2.19695	1.1355	2.19695	up	60.1264	56.9435	73.7413	110.421	84.1314	127.137	-0.368741	-0.460427	-0.0783596	0.501201	0.112948	0.675076
Bradi1g28910.1F_at	0.0228513	0.00303276	1.63087	0.705642	1.63087	up	2.11265	1.07905	2.11265	up	1.85082	0.888164	1.85082	up	4.69261	2.23039	4.69261	up	12.0254	13.7944	21.5466	25.8056	26.6623	65.9994	-0.719989	-0.510582	-0.0143476	0.377582	0.359064	1.71981
Bradi1g29040.1R_st	0.00909428	0.000812349	-1.02908	-0.0413548	1.02908	down	1.01322	0.0189509	1.01322	up	1.04389	0.0619651	1.04389	up	2.1035	1.07279	2.1035	up	113.699	110.585	110.175	115.33	114.03	232.131	-0.0446634	-0.0736519	-0.0860182	-0.0116868	-0.0257125	0.999137
Bradi1g29060.1R_st	0.0481747	0.00908143	1.19649	0.258813	1.19649	up	1.1996	0.262558	1.1996	up	1.16203	0.216649	1.16203	up	1.39157	0.476715	1.39157	up	107.017	85.1732	127.6	98.9663	128.146	118.512	-0.0765989	-0.395462	0.182214	-0.178814	0.185959	0.0812528
Bradi1g29080.1R_st	0.0104644	0.000985015	1.23638	0.306122	1.23638	up	1.26145	0.335082	1.26145	up	1.40491	0.490476	1.40491	up	1.51348	0.597866	1.51348	up	66.93	63.0585	82.4948	88.3882	84.5671	95.4687	-0.317208	-0.402739	-0.0110857	0.0877371	0.0178741	0.195127
Bradi1g29090.1R_st	0.00515018	0.000362352	-1.36413	-0.447979	1.36413	down	-1.35818	-0.441674	1.35818	down	-1.26933	-0.344067	1.26933	down	-1.4323	-0.518337	1.4323	down	753.839	657.843	546.601	517.688	548.575	458.706	0.436244	0.254923	-0.0117343	-0.0891447	-0.00542927	-0.263414
Bradi1g29120.1R_st	0.0177336	0.00207528	1.09183	0.126743	1.09183	up	-1.1065	-0.145998	1.1065	down	-1.54056	-0.623455	1.54056	down	-1.80953	-0.855611	1.80953	down	99.7996	99.4267	108.914	64.167	90.4511	54.7344	0.0967877	0.0866267	0.22353	-0.536828	-0.0492107	-0.768984
Bradi1g29240.1R_st	0.0452178	0.00828894	1.15124	0.203184	1.15124	up	-1.00451	-0.00649452	1.00451	down	1.00057	0.000822702	1.00057	up	-1.1732	-0.230452	1.1732	down	317.877	309.833	365.259	309.882	316.188	264.387	0.0138311	-0.0206334	0.217015	-0.0198107	0.00733662	-0.251085
Bradi1g29250.1R_st	0.00210704	9.41058e-05	-1.09132	-0.126069	1.09132	down	1.00643	0.00924587	1.00643	up	1.14971	0.201276	1.14971	up	1.35888	0.442414	1.35888	up	164.437	144.318	150.681	165.864	165.548	196.307	0.0113592	-0.17746	-0.11471	0.0238159	0.0206051	0.264953
Bradi1g29270.1R_st	0.0177359	0.00207777	1.21538	0.281408	1.21538	up	1.16582	0.221345	1.16582	up	1.2839	0.360528	1.2839	up	1.41317	0.498939	1.41317	up	194.317	188.14	237.823	241.931	226.444	266.235	-0.207566	-0.253501	0.0738424	0.107028	0.0137798	0.245438
Bradi1g29320.1R_st	0.0168949	0.00192913	1.37158	0.455837	1.37158	up	1.79193	0.841512	1.79193	up	1.73127	0.791828	1.73127	up	1.809	0.855194	1.809	up	57.3002	52.0671	77.9854	89.8247	100.338	93.6489	-0.638674	-0.750146	-0.182837	0.0416825	0.202838	0.105048
Bradi1g29420.1R_st	0.0041979	0.000265186	1.0165	0.0236158	1.0165	up	1.35607	0.439428	1.35607	up	1.0691	0.0963945	1.0691	up	1.49233	0.577568	1.49233	up	54.7604	54.5413	55.6938	58.331	74.5585	81.3051	-0.0862863	-0.0960631	-0.0626706	0.000331402	0.353142	0.481505
Bradi1g29480.1R_st	9.14392e-05	7.90805e-07	-2.0234	-1.01678	2.0234	down	-2.24573	-1.16719	2.24573	down	-1.78227	-0.833717	1.78227	down	-2.64919	-1.40555	2.64919	down	150.895	203.845	74.8285	114.268	67.2979	77.6741	0.760913	1.19402	-0.255869	0.360299	-0.406274	-0.211536
Bradi1g29510.1R_st	0.0310833	0.00483748	1.30363	0.382538	1.30363	up	1.42193	0.50785	1.42193	up	1.5397	0.622654	1.5397	up	1.58326	0.662901	1.58326	up	29.6479	24.0962	38.3761	37.0336	41.4207	38.1386	-0.291116	-0.564848	0.0914221	0.0578053	0.216734	0.0980525
Bradi1g29590.1R_st	0.00182288	7.69975e-05	1.35847	0.441985	1.35847	up	1.49015	0.575458	1.49015	up	1.91892	0.940291	1.91892	up	1.6135	0.690192	1.6135	up	1034.54	1161.89	1409.06	2220.41	1552.52	1866.28	-0.369098	-0.208285	0.0728865	0.732007	0.20636	0.481907
Bradi1g29660.1R_st	0.00625857	0.000469372	-1.20464	-0.268597	1.20464	down	-1.60112	-0.679085	1.60112	down	-1.84515	-0.88374	1.84515	down	-2.12231	-1.08564	2.12231	down	61.9134	121.727	51.4342	65.4877	38.4566	57.438	0.101799	1.06879	-0.166798	0.185047	-0.577286	-0.0168505
Bradi1g29670.1R_st	0.0113971	0.0011109	-1.55497	-0.636889	1.55497	down	-1.64161	-0.715115	1.64161	down	-2.08809	-1.06219	2.08809	down	-1.38402	-0.468861	1.38402	down	191.462	180.299	121.202	85.4169	115.165	128.858	0.523139	0.450598	-0.113751	-0.611589	-0.191976	-0.0182631
Bradi1g29680.1R_st	0.035152	0.00577764	-1.6702	-0.740018	1.6702	down	1.01921	0.0274523	1.01921	up	1.11798	0.160892	1.11798	up	1.00551	0.00792535	1.00551	up	564.301	535.374	337.171	598.24	578.007	538.068	0.0808587	0.00801055	-0.659159	0.168902	0.108311	0.0159359
Bradi1g29830.1R_st	0.0341403	0.00552008	1.05905	0.0827771	1.05905	up	1.01869	0.0267184	1.01869	up	-1.36334	-0.447143	1.36334	down	-1.74489	-0.803139	1.74489	down	78.2585	101.858	83.2392	74.7972	79.7105	58.8726	-0.0267184	0.352239	0.0560587	-0.0949047	0	-0.4509
Bradi1g29840.1R_st	0.0426544	0.00759464	1.38746	0.47245	1.38746	up	1.47792	0.563565	1.47792	up	1.32756	0.408778	1.32756	up	1.64845	0.721111	1.64845	up	36.0706	32.212	49.3701	42.7378	52.0897	53.4273	-0.353734	-0.481636	0.118716	-0.0728579	0.209832	0.239475
Bradi1g29940.1F_at	0.0498671	0.00953139	-1.07746	-0.107631	1.07746	down	1.08454	0.117079	1.08454	up	-1.02674	-0.0380681	1.02674	down	1.38595	0.470872	1.38595	up	18.5914	16.9317	17.2905	16.7786	20.1814	23.4811	0.00135446	-0.134154	-0.106277	-0.172222	0.118433	0.336718
Bradi1g29970.1R_st	0.00967957	0.000888249	1.28132	0.35763	1.28132	up	1.22419	0.291822	1.22419	up	1.91899	0.94035	1.91899	up	1.92657	0.946034	1.92657	up	174.632	130.442	223.815	247.846	214.205	250.9	-0.300858	-0.73081	0.0567727	0.20954	-0.00903511	0.215224
Bradi1g30010.1R_st	0.00597348	0.000440564	1.08053	0.111743	1.08053	up	1.15601	0.209158	1.15601	up	-1.18364	-0.243229	1.18364	down	1.30145	0.380121	1.30145	up	20.6552	21.0281	22.2546	17.7606	23.8467	27.3862	-0.0973704	-0.0679801	0.014373	-0.311209	0.111787	0.312141
Bradi1g30110.1R_st	0.00339596	0.000193102	1.37329	0.457639	1.37329	up	1.83247	0.873793	1.83247	up	1.75077	0.807992	1.75077	up	2.25196	1.17118	2.25196	up	26.4908	21.2643	35.6435	37.0213	48.3293	47.621	-0.457639	-0.753551	0	0.054441	0.416154	0.417633
Bradi1g30130.1R_st	0.00178104	7.41313e-05	2.07908	1.05594	2.07908	up	3.64154	1.86455	3.64154	up	1.54116	0.624018	1.54116	up	2.43597	1.2845	2.43597	up	462.207	426.952	986.676	653.303	1677.02	1036.82	-0.520627	-0.62886	0.535318	-0.00484228	1.34392	0.655635
Bradi1g30180.1R_st	0.00170655	6.91605e-05	-1.30731	-0.386602	1.30731	down	-1.26718	-0.341616	1.26718	down	-1.60758	-0.684893	1.60758	down	-1.52642	-0.610151	1.52642	down	150.512	123.363	115.432	76.7864	118.902	80.8706	0.350461	0.0654429	-0.0361403	-0.61945	0.00884501	-0.544709
Bradi1g30190.1R_st	0.0110236	0.00105699	-1.60837	-0.685599	1.60837	down	-1.96591	-0.975195	1.96591	down	-1.42704	-0.513023	1.42704	down	-1.35403	-0.437261	1.35403	down	126.805	100.795	77.9823	70.397	64.6235	74.2181	0.729066	0.412479	0.043467	-0.100544	-0.246129	-0.0247815
Bradi1g30200.1R_st	0.0316295	0.00495818	1.1889	0.249626	1.1889	up	1.27233	0.347477	1.27233	up	1.42795	0.513941	1.42795	up	1.28258	0.359047	1.28258	up	334.685	294.049	397.849	419.541	426.052	381.282	-0.197301	-0.382417	0.0523256	0.131524	0.150176	-0.0233698
Bradi1g30250.1R_st	3.01798e-05	1.34917e-07	1.40577	0.491359	1.40577	up	2.63143	1.39585	2.63143	up	2.06683	1.04742	2.06683	up	2.16337	1.11328	2.16337	up	403.232	379.921	567.862	784.792	1067.11	821.817	-0.582478	-0.669356	-0.0911194	0.37806	0.813369	0.443925
Bradi1g30330.1R_st	0.0106099	0.00100536	1.17447	0.232016	1.17447	up	1.32533	0.406354	1.32533	up	1.46884	0.554675	1.46884	up	1.75267	0.809559	1.75267	up	287.604	232.307	335.045	341.351	379.202	406.709	-0.220674	-0.513509	0.0113424	0.0411668	0.18568	0.29605
Bradi1g30400.1R_st	0.00660859	0.000510366	-1.09603	-0.132282	1.09603	down	-1.26577	-0.34002	1.26577	down	-1.43364	-0.519684	1.43364	down	-1.86623	-0.900124	1.86623	down	485.611	589.186	443.041	411.043	383.837	320.911	0.14599	0.422074	0.0137084	-0.09761	-0.19403	-0.47805
Bradi1g30510.1R_st	0.00334105	0.000189003	-1.88404	-0.91383	1.88404	down	-1.99963	-0.999731	1.99963	down	-1.52674	-0.610451	1.52674	down	-2.57976	-1.36724	2.57976	down	264.335	328.458	140.457	212.647	134.561	126.266	0.636892	0.939956	-0.276939	0.329505	-0.362839	-0.427281
Bradi1g30530.1R_st	0.0420831	0.00744256	1.05172	0.0727547	1.05172	up	1.10472	0.143679	1.10472	up	1.507	0.591676	1.507	up	1.5394	0.622364	1.5394	up	544.055	510.418	572.313	767.138	604.933	786.575	-0.0842223	-0.178292	-0.0114676	0.413384	0.0594568	0.444072
Bradi1g30660.1R_st	0.0105489	0.000997352	-1.42126	-0.507167	1.42126	down	-1.38725	-0.472225	1.38725	down	-1.29017	-0.36756	1.29017	down	-1.28588	-0.362751	1.28588	down	1097.31	1004.74	770.569	775.465	790.715	777.494	0.438879	0.309672	-0.0682885	-0.057888	-0.0333455	-0.0530782
Bradi1g30740.1R_st	0.00156057	6.02835e-05	1.11966	0.163059	1.11966	up	1.85653	0.892612	1.85653	up	1.89454	0.921845	1.89454	up	2.81786	1.4946	2.81786	up	35.7369	29.1046	39.4369	54.8167	65.4749	81.8602	-0.357141	-0.635499	-0.194082	0.286346	0.535471	0.8591
Bradi1g30830.1R_st	0.00155549	5.99841e-05	-1.44733	-0.533399	1.44733	down	-1.55878	-0.640413	1.55878	down	-1.68338	-0.75136	1.68338	down	-2.04846	-1.03454	2.04846	down	144.373	136.5	100.484	80.8297	93.2752	66.6057	0.645794	0.560298	0.112395	-0.191062	0.00538063	-0.474242
Bradi1g30850.1R_st	0.000356971	6.37794e-06	1.82867	0.870796	1.82867	up	1.9521	0.965025	1.9521	up	1.59742	0.675745	1.59742	up	1.91512	0.937437	1.91512	up	13.4674	9.86435	24.6882	15.7333	26.4717	18.8494	-0.453506	-0.905199	0.41729	-0.229454	0.511519	0.0322382
Bradi1g30930.1R_st	0.0010816	3.52475e-05	1.29467	0.372585	1.29467	up	1.43404	0.520082	1.43404	up	1.85709	0.893042	1.85709	up	2.09304	1.0656	2.09304	up	69.1455	61.369	88.8604	113.769	98.5804	128.523	-0.426403	-0.588439	-0.0538182	0.304603	0.0936796	0.477158
Bradi1g31110.1R_st	0.00596877	0.000439896	-1.04373	-0.0617485	1.04373	down	-1.04159	-0.0587935	1.04159	down	1.61999	0.695988	1.61999	up	1.84288	0.881959	1.84288	up	41.7922	28.4078	40.1589	46.0219	40.1932	52.3656	0.00888824	-0.549619	-0.0528603	0.146369	-0.0499053	0.33234
Bradi1g31140.1R_st	0.00443549	0.000290016	-1.28515	-0.361936	1.28515	down	-1.4595	-0.545474	1.4595	down	-1.17679	-0.234861	1.17679	down	-1.31041	-0.390023	1.31041	down	98.2977	88.639	76.2932	75.4496	67.2362	67.535	0.351927	0.204478	-0.0100088	-0.0303829	-0.193547	-0.185545
Bradi1g31260.1F_at	0.0497919	0.0095132	-1.17351	-0.230825	1.17351	down	-1.40125	-0.486714	1.40125	down	-2.71075	-1.43869	2.71075	down	-3.37547	-1.75509	3.37547	down	19.6623	34.4889	18.0568	12.4575	14.4749	10.046	0.281259	1.05916	0.050434	-0.379527	-0.205456	-0.695925
Bradi1g31260.1R_st	0.0220417	0.00287228	-1.67877	-0.747407	1.67877	down	-2.0335	-1.02397	2.0335	down	-1.57409	-0.654514	1.57409	down	-1.57275	-0.653286	1.57275	down	129.22	150.794	78.2223	94.6332	65.1353	94.5162	0.402179	0.603712	-0.345229	-0.0508018	-0.621787	-0.0495741
Bradi1g31330.1R_st	0.044543	0.00810651	-1.00847	-0.0121748	1.00847	down	1.0265	0.0377299	1.0265	up	-1.72772	-0.788872	1.72772	down	-2.16322	-1.11318	2.16322	down	144.39	175.668	141.963	102.046	147.543	81.6983	0.103629	0.402161	0.0914544	-0.386711	0.141359	-0.71102
Bradi1g31420.1R_st	0.0428535	0.0076558	1.06879	0.0959788	1.06879	up	1.08723	0.120652	1.08723	up	1.27645	0.352136	1.27645	up	1.44419	0.530264	1.44419	up	131.439	123.647	140.805	157.669	142.43	178.37	-0.1271	-0.211471	-0.0311209	0.140666	-0.00644795	0.318793
Bradi1g31460.1R_st	0.0179371	0.00211361	1.18786	0.248365	1.18786	up	1.01712	0.024489	1.01712	up	-2.82535	-1.49843	2.82535	down	-2.65046	-1.40624	2.65046	down	222.879	316.863	265.537	112.854	225.236	120.455	-0.0511038	0.474294	0.197261	-1.02414	-0.0266148	-0.93195
Bradi1g31650.1R_st	0.00448379	0.000295576	1.33299	0.414662	1.33299	up	1.29746	0.375693	1.29746	up	1.19912	0.261976	1.19912	up	1.22267	0.290041	1.22267	up	61.6693	66.7414	81.9618	79.9303	79.8824	81.4903	-0.348869	-0.232306	0.0657932	0.0296698	0.0268237	0.0577347
Bradi1g31670.1R_st	1.88186e-05	5.28316e-08	-3.74564	-1.90521	3.74564	down	-3.02596	-1.59739	3.02596	down	-2.17259	-1.11941	2.17259	down	-4.09669	-2.03446	4.09669	down	96.1527	199.151	25.7388	91.2227	32.0625	48.3567	0.968976	2.01198	-0.936235	0.892571	-0.628416	-0.0224743
Bradi1g31700.1R_st	0.00718006	0.000577523	1.44771	0.533775	1.44771	up	1.68523	0.752942	1.68523	up	1.79694	0.845539	1.79694	up	2.02935	1.02102	2.02935	up	100.418	59.7939	144.761	107.377	170.845	121.277	-0.251952	-0.983135	0.281823	-0.137596	0.500989	0.037884
Bradi1g31890.1R_st	0.000790713	2.14687e-05	-2.15192	-1.10563	2.15192	down	-1.92457	-0.94454	1.92457	down	-1.18938	-0.250213	1.18938	down	-1.27622	-0.351877	1.27622	down	126.538	161.075	58.8122	135.838	65.863	126.838	0.0509438	0.398467	-1.05468	0.148254	-0.893596	0.0465903
Bradi1g32180.1R_st	0.0486373	0.00920493	1.14755	0.198562	1.14755	up	-1.04702	-0.066289	1.04702	down	-1.56687	-0.647884	1.56687	down	-1.38779	-0.472785	1.38779	down	110.143	121.414	126.039	77.3578	104.939	87.134	0.0252745	0.164276	0.223837	-0.483608	-0.0410145	-0.308509
Bradi1g32220.1R_st	0.0321301	0.00508229	1.12832	0.174171	1.12832	up	1.4111	0.496824	1.4111	up	-1.63184	-0.706502	1.63184	down	-1.09278	-0.127996	1.09278	down	126.18	151.774	141.215	92.8968	176.817	139.054	-0.215139	0.0653392	-0.0409678	-0.641163	0.281685	-0.0626571
Bradi1g32300.1R_st	0.00107329	3.46389e-05	1.15501	0.207899	1.15501	up	1.24568	0.316939	1.24568	up	1.37939	0.464028	1.37939	up	1.38777	0.472774	1.38777	up	65.9171	66.5296	76.0159	91.739	82.1573	92.2889	-0.239554	-0.224383	-0.0316551	0.239645	0.0773851	0.24839
Bradi1g32330.1R_st	0.00065421	1.60401e-05	-1.80217	-0.849738	1.80217	down	-1.77822	-0.830437	1.77822	down	-1.1763	-0.234251	1.1763	down	-1.40727	-0.492903	1.40727	down	352.959	394.526	195.468	335.411	198.036	280.213	0.303617	0.469913	-0.546122	0.235662	-0.52682	-0.0229907
Bradi1g32340.1R_st	0.0384118	0.00651886	1.26801	0.342566	1.26801	up	1.3952	0.480475	1.3952	up	1.5475	0.629943	1.5475	up	1.42118	0.507088	1.42118	up	52.1915	46.569	64.7983	72.0995	71.0718	66.1827	-0.340118	-0.465562	0.00244776	0.164382	0.140357	0.0415266
Bradi1g32360.1R_st	0.00341422	0.000195397	1.60149	0.679411	1.60149	up	2.16039	1.11129	2.16039	up	-1.14138	-0.190782	1.14138	down	1.07821	0.108643	1.07821	up	48.6835	60.9493	78.3313	53.2989	105.457	65.9274	-0.437202	-0.115673	0.242209	-0.306454	0.674089	-0.00702977
Bradi1g32590.2R_st	0.0293086	0.00445507	1.43105	0.517075	1.43105	up	1.47942	0.565029	1.47942	up	1.57351	0.653983	1.57351	up	2.61041	1.38428	2.61041	up	61.5141	36.6615	87.8989	56.0912	89.9678	92.2956	-0.234838	-1.0227	0.282237	-0.368714	0.330191	0.361581
Bradi1g32600.1R_st	0.00654135	0.000502176	1.63404	0.708443	1.63404	up	1.67807	0.746803	1.67807	up	1.22029	0.28723	1.22029	up	1.31133	0.391033	1.31133	up	56.8021	48.3281	92.7859	59.0857	95.7528	63.427	-0.153172	-0.381188	0.555271	-0.0939586	0.59363	0.00984478
Bradi1g32650.1R_st	0.0192009	0.00233924	1.45127	0.537317	1.45127	up	1.19492	0.256915	1.19492	up	1.20999	0.275	1.20999	up	1.49027	0.575577	1.49027	up	46.6646	38.7638	67.8052	46.5505	55.7141	57.4004	-0.16187	-0.437056	0.375447	-0.162056	0.0950446	0.13852
Bradi1g32800.1R_st	0.00274207	0.000142517	-1.86603	-0.899973	1.86603	down	-3.48045	-1.79928	3.48045	down	-2.48964	-1.31594	2.48964	down	-2.13337	-1.09314	2.13337	down	400.533	342.744	212.318	136.645	118.983	159.118	0.985534	0.764752	0.0855611	-0.551184	-0.813742	-0.328385
Bradi1g32830.1R_st	0.0112289	0.00108794	1.03618	0.0512792	1.03618	up	-1.06229	-0.0871779	1.06229	down	-1.79093	-0.840708	1.79093	down	-1.65901	-0.730325	1.65901	down	272.692	327.885	283.155	182.731	256.668	197.963	0.0402341	0.30125	0.0915133	-0.539458	-0.0469438	-0.429075
Bradi1g32840.1R_st	0.0270225	0.00392664	-1.59958	-0.677696	1.59958	down	-1.50424	-0.589038	1.50424	down	-1.09975	-0.137173	1.09975	down	-1.63982	-0.713542	1.63982	down	75.6804	68.0113	47.5783	61.4139	50.5291	41.2144	0.455232	0.291643	-0.222464	0.15447	-0.133807	-0.421899
Bradi1g32870.1R_st	0.0481005	0.00905741	-1.16481	-0.220098	1.16481	down	-1.41296	-0.498726	1.41296	down	-1.48155	-0.567107	1.48155	down	-1.35133	-0.434378	1.35133	down	32.5489	34.7711	27.7945	23.377	23.2224	25.6106	0.282439	0.379018	0.0623409	-0.18809	-0.216287	-0.0553608
Bradi1g32920.1R_st	0.045733	0.0084493	1.15902	0.212911	1.15902	up	1.28198	0.358374	1.28198	up	-1.94935	-0.962993	1.94935	down	-1.99461	-0.996107	1.99461	down	1037.57	1517.76	1203.38	775.125	1332.98	753.934	-0.226897	0.308972	-0.0139853	-0.654021	0.131477	-0.687135
Bradi1g32960.1R_st	0.0305348	0.00472346	1.00424	0.00610964	1.00424	up	1.03269	0.0464063	1.03269	up	1.11366	0.155306	1.11366	up	1.23821	0.308258	1.23821	up	134.659	123.809	135.419	137.832	139.136	153.253	-0.0149133	-0.136662	-0.00880369	0.0186441	0.031493	0.171596
Bradi1g32970.1R_st	0.00104728	3.34289e-05	1.06574	0.0918518	1.06574	up	1.30855	0.387966	1.30855	up	1.10099	0.138798	1.10099	up	1.24261	0.313371	1.24261	up	112.856	105.379	120.23	115.821	147.693	130.78	-0.0908225	-0.191683	0.00102933	-0.0528853	0.297144	0.121688
Bradi1g32990.1R_st	2.54896e-06	1.21229e-09	2.88793	1.53004	2.88793	up	10.3673	3.37397	10.3673	up	2.82171	1.49657	2.82171	up	11.8483	3.56661	11.8483	up	39.1582	43.5437	112.562	121.214	405.837	508.717	-1.5727	-1.43224	-0.0426663	0.0643306	1.80126	2.13437
Bradi1g33100.1R_st	0.00401672	0.000248706	1.70457	0.76941	1.70457	up	2.48972	1.31598	2.48972	up	-1.09293	-0.128203	1.09293	down	1.19963	0.262594	1.19963	up	70.8721	91.4149	120.49	83.3169	176.13	109.136	-0.598088	-0.226916	0.171322	-0.355119	0.717897	0.0356781
Bradi1g33130.1R_st	0.00040181	7.53762e-06	-1.35607	-0.439431	1.35607	down	-1.49151	-0.576775	1.49151	down	-1.11457	-0.156492	1.11457	down	-1.25843	-0.331627	1.25843	down	154.113	127.795	113.653	114.628	103.334	101.882	0.419595	0.149288	-0.0198358	-0.00720382	-0.157179	-0.182338
Bradi1g33150.1R_st	0.000215652	3.02203e-06	1.34007	0.422311	1.34007	up	2.24502	1.16673	2.24502	up	2.47912	1.30983	2.47912	up	3.64074	1.86423	3.64074	up	10.983	11.6706	14.4718	29.3457	24.2973	42.5247	-0.489332	-0.377483	-0.0670203	0.932346	0.677396	1.48675
Bradi1g33210.1R_st	0.0256335	0.00363592	1.17503	0.232704	1.17503	up	1.17487	0.232506	1.17487	up	1.16612	0.221714	1.16612	up	1.20722	0.271692	1.20722	up	35.1286	35.8679	41.2878	41.821	41.2913	43.3969	-0.177176	-0.148836	0.055528	0.0728774	0.0553301	0.122856
Bradi1g33250.1R_st	0.00629056	0.000473862	1.15383	0.206432	1.15383	up	1.24981	0.321708	1.24981	up	1.32923	0.410593	1.32923	up	1.54589	0.628433	1.54589	up	17.1183	19.2417	19.7615	25.5069	21.4176	29.8855	-0.271437	-0.106973	-0.0650042	0.30362	0.0502712	0.521461
Bradi1g33320.3F_at	0.0216136	0.0027903	-1.32298	-0.403792	1.32298	down	-1.60546	-0.682991	1.60546	down	-2.10752	-1.07555	2.10752	down	-3.68857	-1.88306	3.68857	down	148.225	188.868	106.324	87.1132	86.6918	50.6355	0.548202	0.956861	0.14441	-0.118688	-0.134789	-0.9262
Bradi1g33340.1R_st	0.000790713	2.14733e-05	1.54475	0.627371	1.54475	up	1.67862	0.747273	1.67862	up	1.11321	0.154732	1.11321	up	1.61514	0.691655	1.61514	up	80.8246	76.2533	124.588	84.7253	135.797	123.277	-0.487217	-0.571566	0.140153	-0.416834	0.260055	0.120089
Bradi1g33400.1R_st	0.045143	0.00826515	-1.35597	-0.439329	1.35597	down	-1.26835	-0.342958	1.26835	down	-1.33437	-0.416164	1.33437	down	-1.87521	-0.907052	1.87521	down	64.6941	69.9757	47.6907	51.9525	51.5125	37.2154	0.22123	0.329482	-0.218098	-0.0866818	-0.121728	-0.57757
Bradi1g33490.1R_st	9.74918e-05	8.67589e-07	-2.50917	-1.32721	2.50917	down	-3.21481	-1.68474	3.21481	down	-2.64094	-1.40105	2.64094	down	-2.53829	-1.34386	2.53829	down	80.1461	147.866	31.9767	55.55	25.0313	58.6029	0.585796	1.45742	-0.741416	0.0563641	-1.09894	0.113557
Bradi1g33630.1F_at	0.022889	0.00304155	1.27402	0.349389	1.27402	up	1.23388	0.303207	1.23388	up	1.75268	0.809561	1.75268	up	1.28476	0.361504	1.28476	up	32.3526	29.3585	40.8862	51.4764	39.5588	37.8513	-0.21883	-0.347827	0.130558	0.461734	0.0843773	0.0136769
Bradi1g33650.1R_st	0.00345802	0.000199376	-3.55551	-1.83005	3.55551	down	-3.0366	-1.60246	3.0366	down	-2.99291	-1.58155	2.99291	down	-2.64769	-1.40474	2.64769	down	33.6594	26.8142	9.52122	9.06616	12.2837	10.1033	1.66618	1.33661	-0.163875	-0.244933	0.0637232	-0.0681231
Bradi1g33670.1R_st	0.0479713	0.00902008	-1.71397	-0.777346	1.71397	down	-1.13803	-0.186535	1.13803	down	-1.06292	-0.0880395	1.06292	down	-1.19008	-0.25106	1.19008	down	301.523	344.538	175.186	323.868	263.39	293.12	0.140437	0.338583	-0.636909	0.250543	-0.0460987	0.0875225
Bradi1g33710.1R_st	0.0312016	0.00486893	1.29467	0.372582	1.29467	up	1.64904	0.721624	1.64904	up	1.43159	0.51762	1.43159	up	2.59434	1.37537	2.59434	up	28.6343	24.9927	37.1268	33.1988	47.3837	60.1271	-0.340037	-0.643128	0.0325451	-0.125508	0.381587	0.732239
Bradi1g33740.1R_st	0.0219928	0.00286394	1.26557	0.339786	1.26557	up	1.34198	0.424361	1.34198	up	1.45119	0.537237	1.45119	up	1.55639	0.638201	1.55639	up	142.755	130.397	181.25	187.642	192.762	201.651	-0.313182	-0.458148	0.026604	0.0790892	0.111178	0.180053
Bradi1g33750.1R_st	0.00426205	0.0002728	1.24337	0.314251	1.24337	up	1.19732	0.25981	1.19732	up	1.4612	0.547154	1.4612	up	1.50645	0.591151	1.50645	up	159.098	121.508	197.683	177.349	191.225	183.017	-0.135269	-0.523798	0.178983	0.0233555	0.124541	0.0673528
Bradi1g33840.1R_st	0.0137881	0.00144486	1.41162	0.497356	1.41162	up	1.53596	0.619141	1.53596	up	2.14016	1.09772	2.14016	up	2.073	1.05172	2.073	up	461.45	357.301	637.437	763.988	688.671	745.046	-0.563301	-0.881991	-0.065945	0.215726	0.0558402	0.169728
Bradi1g33920.1F_at	0.00975797	0.000896909	2.08711	1.06151	2.08711	up	2.17754	1.1227	2.17754	up	1.65273	0.724848	1.65273	up	2.82182	1.49662	2.82182	up	11.726	13.9591	24.4659	22.0312	25.8305	37.491	-0.808067	-0.612086	0.25344	0.112762	0.314629	0.884538
Bradi1g33950.1R_st	0.000456771	9.27474e-06	5.90716	2.56246	5.90716	up	8.68615	3.11872	8.68615	up	2.63192	1.39611	2.63192	up	3.60733	1.85093	3.60733	up	8.25883	4.55244	46.3364	11.8665	67.9801	16.2497	-0.868161	-1.68577	1.6943	-0.289653	2.25056	0.165164
Bradi1g33960.1R_st	0.000378325	6.87575e-06	1.442	0.528074	1.442	up	1.75739	0.813437	1.75739	up	1.43221	0.518241	1.43221	up	1.25859	0.331803	1.25859	up	28.2384	25.9012	40.6365	37.0871	49.4237	32.6151	-0.378279	-0.497425	0.149795	0.0208161	0.435158	-0.165622
Bradi1g34150.1F_at	0.0277585	0.00409467	1.03685	0.0522044	1.03685	up	1.29031	0.367713	1.29031	up	1.08029	0.111419	1.08029	up	1.73581	0.795605	1.73581	up	11.9981	13.056	12.62	14.0793	15.6614	22.6831	-0.204804	-0.0859189	-0.1526	0.0255005	0.162909	0.709686
Bradi1g34170.1R_st	0.0241066	0.00329445	-1.03642	-0.0516154	1.03642	down	-1.03482	-0.0493774	1.03482	down	-1.1996	-0.262556	1.1996	down	-1.50047	-0.585419	1.50047	down	1015.78	1115.84	976.346	929.586	976.715	744.363	0.0852251	0.227528	0.0336097	-0.035028	0.0358477	-0.357891
Bradi1g34180.1R_st	0.0382379	0.00647817	-1.05921	-0.0829929	1.05921	down	-1.0385	-0.0544959	1.0385	down	-1.24654	-0.317929	1.24654	down	-1.33327	-0.414967	1.33327	down	109.986	117.83	103.839	94.8047	106.079	88.4719	0.0722935	0.170894	-0.0106994	-0.147035	0.0177976	-0.244073
Bradi1g34340.1R_st	0.0107866	0.00102571	1.3692	0.453335	1.3692	up	1.32546	0.406493	1.32546	up	1.46082	0.54678	1.46082	up	1.43527	0.521324	1.43527	up	105.8	89.2147	143.314	130.418	139.861	128.096	-0.262129	-0.492255	0.191206	0.0545247	0.144364	0.0290685
Bradi1g34470.1R_st	0.00736783	0.000601493	-1.03477	-0.049312	1.03477	down	-1.28565	-0.362494	1.28565	down	-1.61627	-0.692669	1.61627	down	-2.08482	-1.05992	2.08482	down	111.512	126.771	107.394	78.2287	87.0055	61.2307	0.165056	0.35391	0.115744	-0.338759	-0.197438	-0.706013
Bradi1g34470.4R_st	0.0245874	0.00340536	-1.1975	-0.260027	1.1975	down	-1.61251	-0.689311	1.61251	down	-1.56932	-0.65014	1.56932	down	-1.9835	-0.988051	1.9835	down	209.206	231.318	174.767	145.66	130.106	120.972	0.322449	0.447461	0.062422	-0.202678	-0.366862	-0.54059
Bradi1g34490.2F_at	0.0197484	0.00243912	-1.51943	-0.603534	1.51943	down	-1.29153	-0.369076	1.29153	down	-1.68757	-0.754948	1.68757	down	-2.0833	-1.05887	2.0833	down	16.362	31.9569	10.8531	18.9285	13.0755	15.3519	0.0083344	0.974069	-0.5952	0.219121	-0.360741	-0.0848047
Bradi1g34500.1R_st	0.00125142	4.43977e-05	-2.41439	-1.27166	2.41439	down	-2.28275	-1.19077	2.28275	down	-1.44543	-0.531496	1.44543	down	-2.50696	-1.32594	2.50696	down	326.871	395.841	134.804	273.474	143.299	161.607	0.717048	1.00443	-0.554609	0.472936	-0.473724	-0.321504
Bradi1g34560.1R_st	0.000218142	3.10785e-06	1.35483	0.438107	1.35483	up	1.41061	0.496322	1.41061	up	1.46514	0.551037	1.46514	up	1.31361	0.393534	1.31361	up	1248.97	1195.47	1694.97	1751.64	1762.75	1571.83	-0.400001	-0.463429	0.0381069	0.0876088	0.0963214	-0.0698943
Bradi1g34610.1R_st	0.00334051	0.000188833	-1.5071	-0.591772	1.5071	down	-1.64066	-0.714279	1.64066	down	-1.40374	-0.489277	1.40374	down	-1.47934	-0.564954	1.47934	down	51.3253	49.9528	34.3305	35.5844	31.346	33.7717	0.502862	0.460304	-0.0889104	-0.0289726	-0.211417	-0.10465
Bradi1g34670.1R_st	0.0157312	0.00174762	-1.47167	-0.55745	1.47167	down	-1.84424	-0.883028	1.84424	down	-1.46002	-0.545992	1.46002	down	-2.26977	-1.18255	2.26977	down	279.062	366.581	194.542	248.574	155.348	160.957	0.208594	0.587146	-0.348856	0.0411544	-0.674434	-0.595399
Bradi1g34700.1R_st	0.0225362	0.00297249	1.02473	0.0352389	1.02473	up	1.01528	0.0218789	1.01528	up	1.01156	0.0165803	1.01156	up	-1.21655	-0.282795	1.21655	down	136.345	138.806	139.736	140.222	138.437	114	-0.00135803	0.0223983	0.0338809	0.0389786	0.0205208	-0.260396
Bradi1g34720.1R_st	0.0119458	0.00118684	1.23409	0.303446	1.23409	up	1.46034	0.546302	1.46034	up	1.50626	0.590971	1.50626	up	1.83931	0.879162	1.83931	up	33.2391	29.1395	40.946	43.8506	47.9463	53.5973	-0.405723	-0.574853	-0.102277	0.0161178	0.140579	0.304308
Bradi1g34760.1F_at	0.000460701	9.39302e-06	1.41313	0.498892	1.41313	up	1.46773	0.553589	1.46773	up	2.04561	1.03253	2.04561	up	2.12218	1.08555	2.12218	up	65.0151	32.3412	91.2555	66.0579	94.6909	68.3642	-0.142814	-1.14559	0.356078	-0.11306	0.410776	-0.0600438
Bradi1g34760.1R_st	0.0194375	0.0023835	1.1252	0.170181	1.1252	up	-1.22423	-0.29188	1.22423	down	1.17279	0.229944	1.17279	up	-1.37687	-0.461393	1.37687	down	28.9284	25.0163	32.5549	29.4329	23.6883	18.2141	0.14943	-0.0636749	0.319611	0.166269	-0.14245	-0.525068
Bradi1g34770.1R_st	0.000430491	8.32745e-06	2.1371	1.09566	2.1371	up	2.31774	1.21272	2.31774	up	2.83679	1.50426	2.83679	up	3.5125	1.8125	3.5125	up	474.197	215.169	1011.07	604.299	1098.06	745.688	-0.66043	-1.80425	0.435226	-0.299993	0.552287	0.00824213
Bradi1g34770.2R_st	0.0072017	0.00058101	3.27953	1.71349	3.27953	up	3.07589	1.621	3.07589	up	5.21603	2.38295	5.21603	up	6.69605	2.74331	6.69605	up	429.778	162.522	1331.97	804.178	1245.68	1032.78	-1.02653	-2.33372	0.686958	0.0492349	0.594474	0.409592
Bradi1g34810.1R_st	0.00216122	9.74286e-05	1.22388	0.291456	1.22388	up	1.7395	0.798674	1.7395	up	1.20645	0.270763	1.20645	up	1.64939	0.721935	1.64939	up	24.9879	28.1888	30.3453	33.7338	43.1093	46.1693	-0.394086	-0.22063	-0.10263	0.0501327	0.404588	0.501305
Bradi1g34830.1R_st	7.08928e-05	5.39063e-07	-3.08285	-1.62427	3.08285	down	-4.283	-2.09862	4.283	down	-3.58532	-1.8421	3.58532	down	-2.54457	-1.34742	2.54457	down	406.198	207.126	131.648	57.1068	95.6368	80.3773	1.71581	0.725925	0.0915407	-1.11618	-0.382816	-0.621496
Bradi1g34890.1R_st	0.00413018	0.000259355	-1.28984	-0.36719	1.28984	down	-1.32381	-0.4047	1.32381	down	-1.40921	-0.494891	1.40921	down	-1.57013	-0.650881	1.57013	down	120.249	142.427	93.2957	100.753	90.7504	90.7438	0.260059	0.50312	-0.10713	0.00822973	-0.144641	-0.147761
Bradi1g34910.1R_st	0.00463562	0.000311372	-1.79807	-0.846451	1.79807	down	-2.21773	-1.14908	2.21773	down	-1.58631	-0.665677	1.58631	down	-1.82321	-0.866483	1.82321	down	34.7018	35.3171	19.395	21.7843	15.5775	19.0041	0.732352	0.733334	-0.114098	0.0676577	-0.41673	-0.133148
Bradi1g34920.1R_st	0.0489188	0.00929324	1.37122	0.455461	1.37122	up	1.26736	0.341825	1.26736	up	1.07931	0.110106	1.07931	up	1.06767	0.0944684	1.06767	up	17.5727	19.8574	24.184	21.4405	22.3201	21.181	-0.266812	-0.0910807	0.188648	0.0190256	0.0750122	0.00338769
Bradi1g34940.1R_st	0.0469838	0.0087686	1.82478	0.867721	1.82478	up	1.85783	0.893622	1.85783	up	1.46655	0.552424	1.46655	up	1.82676	0.869284	1.82676	up	24.3405	33.236	41.4187	48.7208	42.7553	60.9114	-0.873775	-0.339786	-0.00605392	0.212638	0.0198472	0.529499
Bradi1g35070.1R_st	0.00335048	0.000189676	1.25143	0.323579	1.25143	up	1.25449	0.3271	1.25449	up	1.43019	0.516203	1.43019	up	1.27957	0.35566	1.27957	up	171.873	143.956	213.812	205.911	214.161	184.189	-0.228993	-0.474988	0.0945854	0.0412154	0.098107	-0.119328
Bradi1g35240.1R_st	0.0260311	0.00371841	1.04254	0.0601015	1.04254	up	-1.05294	-0.0744254	1.05294	down	-1.38096	-0.465669	1.38096	down	-1.72941	-0.790283	1.72941	down	675.655	711.824	705.159	514.384	642.096	416.58	0.0365334	0.108942	0.0966349	-0.356728	-0.037892	-0.681342
Bradi1g35520.1R_st	0.0319366	0.00503277	-1.68963	-0.756704	1.68963	down	-2.79842	-1.48461	2.79842	down	1.65705	0.728616	1.65705	up	1.06175	0.0864406	1.06175	up	377.287	233.92	223.303	386.728	131.793	248.277	0.564247	-0.0975145	-0.192457	0.631102	-0.920365	-0.0110738
Bradi1g35530.1R_st	0.00211828	9.48736e-05	-1.55325	-0.635294	1.55325	down	-2.15831	-1.1099	2.15831	down	1.37174	0.456004	1.37174	up	1.07186	0.100113	1.07186	up	1713.43	1494.05	1100.87	2049.23	790.964	1601.9	0.203396	0.0128721	-0.431898	0.468876	-0.906509	0.112985
Bradi1g35630.1R_st	0.0121845	0.00122061	1.13992	0.188938	1.13992	up	1.11266	0.154011	1.11266	up	1.25257	0.324896	1.25257	up	1.32761	0.408836	1.32761	up	252.524	243.241	288.619	304.5	281.316	322.686	-0.198574	-0.253586	-0.00963561	0.0713096	-0.0445627	0.155251
Bradi1g35670.1R_st	0.00536442	0.00038146	-1.10434	-0.143183	1.10434	down	-1.13381	-0.18118	1.13381	down	-1.56997	-0.650734	1.56997	down	-1.43952	-0.52559	1.43952	down	722.325	741.336	654.741	472.125	639.404	516.895	0.159238	0.196375	0.0160551	-0.454359	-0.0219425	-0.329215
Bradi1g35680.1R_st	0.0355032	0.00585247	-1.03509	-0.0497568	1.03509	down	-1.04571	-0.0644797	1.04571	down	1.17383	0.231217	1.17383	up	1.21653	0.282775	1.21653	up	24.5312	21.3227	23.6855	25.0096	23.4457	25.9192	0.0497568	-0.152762	0	0.0784552	-0.014723	0.130013
Bradi1g35740.1R_st	0.0244431	0.003367	-1.09005	-0.124392	1.09005	down	-1.0106	-0.0152146	1.0106	down	-1.23942	-0.309667	1.23942	down	-1.44494	-0.531009	1.44494	down	107.493	127.153	98.761	102.635	106.381	88.4466	0.0307307	0.272974	-0.0936608	-0.0366924	0.0155161	-0.258035
Bradi1g35770.1R_st	0.00374552	0.000226437	1.50161	0.58651	1.50161	up	1.78671	0.837305	1.78671	up	1.49207	0.577316	1.49207	up	1.86569	0.899713	1.86569	up	105.894	91.8933	158.059	137.187	186.541	171.422	-0.464701	-0.645377	0.121809	-0.0680604	0.372604	0.254336
Bradi1g35780.4R_st	0.0338593	0.00544924	-1.12449	-0.169269	1.12449	down	1.15739	0.210878	1.15739	up	1.47363	0.559373	1.47363	up	1.55476	0.636689	1.55476	up	17.2511	17.9738	15.3038	26.4865	20.0072	27.9411	-0.11718	-0.0498478	-0.286449	0.509525	0.0936979	0.586841
Bradi1g35840.1R_st	0.000638747	1.53449e-05	1.08955	0.123736	1.08955	up	1.53286	0.616231	1.53286	up	1.10255	0.140842	1.10255	up	1.33292	0.414592	1.33292	up	95.2433	94.9173	103.704	104.502	146.121	126.362	-0.143157	-0.148835	-0.0194209	-0.00799298	0.473074	0.265758
Bradi1g36030.1R_st	0.0299148	0.00458439	-1.13465	-0.18225	1.13465	down	-1.23159	-0.300527	1.23159	down	-1.66709	-0.737333	1.66709	down	-2.0687	-1.04872	2.0687	down	68.3037	81.8262	61.5727	49.3157	55.2702	39.4368	0.237964	0.500704	0.055714	-0.236629	-0.0625636	-0.548019
Bradi1g36130.1R_st	0.000544871	1.22474e-05	2.17984	1.12422	2.17984	up	2.72595	1.44676	2.72595	up	2.4373	1.28529	2.4373	up	1.89975	0.92581	1.89975	up	43.6282	36.8429	94.8867	88.6876	119.072	69.9194	-1.01942	-1.27443	0.104799	0.010854	0.427337	-0.348622
Bradi1g36210.1R_st	0.0485555	0.0091676	1.09503	0.130965	1.09503	up	1.17507	0.232746	1.17507	up	1.16755	0.223482	1.16755	up	1.22576	0.293676	1.22576	up	29.1866	27.4824	31.8905	32.0341	34.2391	33.6443	-0.1233	-0.207582	0.007665	0.0159006	0.109446	0.0860946
Bradi1g36250.1R_st	0.00040181	7.53101e-06	1.58778	0.667008	1.58778	up	2.03378	1.02416	2.03378	up	1.49296	0.578173	1.49296	up	1.94188	0.957458	1.94188	up	87.4101	61.783	139.487	92.1641	178.234	119.751	-0.435126	-0.936081	0.231882	-0.357908	0.589038	0.0213768
Bradi1g36260.1R_st	0.0238224	0.00324014	-1.89847	-0.924833	1.89847	down	-1.63	-0.704872	1.63	down	1.14172	0.191208	1.14172	up	-1.30762	-0.386948	1.30762	down	2900.66	2225.57	1526.75	2522.8	1781.05	1705.9	0.575356	0.187696	-0.349477	0.378904	-0.129516	-0.199252
Bradi1g36290.1R_st	0.000601442	1.39461e-05	1.25708	0.330077	1.25708	up	1.91109	0.934393	1.91109	up	1.16179	0.216354	1.16179	up	1.93215	0.950208	1.93215	up	107.41	107.423	134.232	124.933	203.618	207.878	-0.312272	-0.298195	0.0178053	-0.0818405	0.622121	0.652013
Bradi1g36320.3R_st	0.018829	0.00227427	-1.54937	-0.631683	1.54937	down	-1.80655	-0.853241	1.80655	down	-1.90318	-0.928411	1.90318	down	-2.18275	-1.12615	2.18275	down	57.8724	62.5117	38.1577	33.5742	32.9341	28.5724	0.541368	0.648292	-0.0903145	-0.280119	-0.311873	-0.477855
Bradi1g36490.1R_st	0.0110375	0.00105996	-1.72938	-0.790256	1.72938	down	-2.16124	-1.11186	2.16124	down	-2.77011	-1.46994	2.77011	down	-3.74205	-1.90383	3.74205	down	454.874	669.175	270.259	228.461	218.134	169.142	0.981714	1.46416	0.191458	-0.00577688	-0.130148	-0.439664
Bradi1g36530.1R_st	0.0050586	0.000353584	-1.23666	-0.306453	1.23666	down	-1.23639	-0.306138	1.23639	down	-1.56014	-0.641677	1.56014	down	-1.62365	-0.699244	1.62365	down	99.5884	146.022	81.026	93.2101	80.6798	89.6535	0.0881093	0.634351	-0.218343	-0.00732613	-0.218029	-0.0648935
Bradi1g36610.1F_at	0.00883198	0.000783014	1.01857	0.0265498	1.01857	up	-1.04186	-0.0591556	1.04186	down	-2.30341	-1.20377	2.30341	down	-3.90626	-1.96579	3.90626	down	53.2672	97.365	53.7186	42.0958	50.1028	24.7462	0.0386281	0.9318	0.0651779	-0.271973	-0.0205275	-1.03399
Bradi1g36640.1R_st	0.0186796	0.0022414	1.02508	0.0357418	1.02508	up	1.11195	0.153091	1.11195	up	1.56948	0.650283	1.56948	up	1.44879	0.534853	1.44879	up	430.132	435.587	441.421	681.636	479.307	631.712	-0.116146	-0.101502	-0.0804043	0.548781	0.036945	0.433352
Bradi1g36660.1R_st	0.00556581	0.000402059	-1.18444	-0.244204	1.18444	down	-1.37347	-0.457826	1.37347	down	-1.37409	-0.45848	1.37409	down	-1.63801	-0.711948	1.63801	down	447.573	567.14	378.485	411.805	327.15	346.933	0.118275	0.45848	-0.125929	0	-0.339551	-0.253468
Bradi1g36750.1R_st	0.00930323	0.000839875	-1.78725	-0.837745	1.78725	down	-1.606	-0.683475	1.606	down	-3.44729	-1.78546	3.44729	down	-4.9675	-2.31252	4.9675	down	26.2997	73.9851	14.1829	21.5074	15.8323	15.6037	0.444436	2.00364	-0.393309	0.218178	-0.239038	-0.30888
Bradi1g36910.1R_st	0.0477946	0.00897185	-1.13058	-0.177057	1.13058	down	-1.30275	-0.381563	1.30275	down	-1.04911	-0.069171	1.04911	down	-1.08976	-0.124015	1.08976	down	68.2659	68.0169	60.423	64.8083	52.6429	62.3811	0.110182	0.104222	-0.0668748	0.0350511	-0.271381	-0.0197933
Bradi1g36950.1R_st	0.0416224	0.00730544	-1.34701	-0.429765	1.34701	down	-1.35785	-0.441324	1.35785	down	-1.24772	-0.31929	1.24772	down	-1.10952	-0.14994	1.10952	down	496.268	604.986	366.293	482.906	363.031	543.845	0.0980587	0.387139	-0.331706	0.0678496	-0.343265	0.237199
Bradi1g37010.1R_st	0.00240169	0.000116598	1.50384	0.58865	1.50384	up	1.98732	0.990827	1.98732	up	3.79158	1.9228	3.79158	up	3.8869	1.95862	3.8869	up	79.6433	19.7668	121.878	73.4554	161.977	75.9229	-0.11411	-2.14988	0.47454	-0.227081	0.876717	-0.19126
Bradi1g37030.1R_st	0.00656163	0.000504699	1.4334	0.519437	1.4334	up	1.81103	0.856807	1.81103	up	1.13179	0.178606	1.13179	up	1.67023	0.740043	1.67023	up	25.1383	41.8293	35.7957	47.5988	45.044	69.9054	-0.749071	0.00149616	-0.229634	0.180102	0.107735	0.741539
Bradi1g37080.1R_st	0.00169589	6.8445e-05	1.08021	0.111311	1.08021	up	4.45859	2.15659	4.45859	up	-1.16283	-0.21764	1.16283	down	5.49273	2.45752	5.49273	up	22.1589	18.7155	20.6332	15.7175	89.0669	101.989	-0.16863	-0.235392	-0.0573187	-0.453031	1.98796	2.22213
Bradi1g37180.1R_st	6.29791e-05	4.473e-07	-1.54901	-0.631343	1.54901	down	-1.9756	-0.98229	1.9756	down	-1.20382	-0.267624	1.20382	down	-1.52524	-0.60904	1.52524	down	385.782	417.73	249.067	347.298	195.607	274.586	0.384986	0.499433	-0.246357	0.231809	-0.597304	-0.109607
Bradi1g37220.1R_st	0.000544871	1.22065e-05	1.51619	0.600454	1.51619	up	2.38471	1.25381	2.38471	up	1.1671	0.222932	1.1671	up	1.50284	0.587688	1.50284	up	26.021	25.7651	39.5097	30.1584	62.0463	38.9253	-0.390358	-0.407367	0.210096	-0.184434	0.863454	0.180321
Bradi1g37290.1R_st	0.0279239	0.00413225	-1.05375	-0.0755388	1.05375	down	-1.08304	-0.115083	1.08304	down	-1.2274	-0.295602	1.2274	down	-1.40644	-0.49205	1.40644	down	67.0916	70.1433	63.6702	57.092	61.9426	50.2483	0.0947037	0.157732	0.0191649	-0.13787	-0.0203791	-0.334317
Bradi1g37440.1R_st	0.00511661	0.000358708	1.40952	0.495199	1.40952	up	1.34978	0.432721	1.34978	up	1.94427	0.959231	1.94427	up	1.65451	0.726406	1.65451	up	17.9824	13.7662	25.2772	26.5718	24.253	22.5178	-0.372247	-0.768413	0.122952	0.190819	0.0604733	-0.0420063
Bradi1g37490.1R_st	0.000424301	8.15905e-06	-1.03241	-0.0460119	1.03241	down	-1.10388	-0.142584	1.10388	down	-1.6745	-0.743729	1.6745	down	-1.74942	-0.806877	1.74942	down	546.907	620.971	530.504	370.364	495.66	354.909	0.100043	0.281423	0.0540314	-0.462306	-0.0425406	-0.525454
Bradi1g37550.1R_st	0.0230301	0.00307575	1.08863	0.122519	1.08863	up	1.31511	0.395188	1.31511	up	1.18834	0.248944	1.18834	up	1.38073	0.465435	1.38073	up	84.0677	84.876	91.7528	100.82	111.137	117.601	-0.195254	-0.183289	-0.0727353	0.0656555	0.199934	0.282146
Bradi1g37650.1R_st	0.0405559	0.00702676	1.11306	0.154538	1.11306	up	1.03651	0.0517399	1.03651	up	1.35078	0.433794	1.35078	up	1.45341	0.539443	1.45341	up	33.3218	30.6695	37.0498	41.2374	34.6479	44.3703	-0.083951	-0.207828	0.0705867	0.225966	-0.0322111	0.331615
Bradi1g37660.1R_st	0.00397038	0.000244344	-1.23346	-0.302708	1.23346	down	-1.17968	-0.23839	1.17968	down	-1.3588	-0.442336	1.3588	down	-1.7105	-0.77442	1.7105	down	23.4126	27.6284	18.989	20.2476	19.8873	16.1401	0.213181	0.44642	-0.0895278	0.00408459	-0.0252091	-0.328
Bradi1g37670.1R_st	0.039562	0.00679504	1.09802	0.1349	1.09802	up	1.2736	0.348911	1.2736	up	1.44654	0.532604	1.44654	up	1.82898	0.871037	1.82898	up	77.6203	84.4587	85.2243	120.539	99.2455	152.067	-0.212211	-0.11448	-0.0773115	0.418125	0.136699	0.756557
Bradi1g37670.2R_st	0.0223935	0.00294806	1.40624	0.491843	1.40624	up	1.47116	0.556955	1.47116	up	2.60532	1.38146	2.60532	up	4.51784	2.17563	4.51784	up	20.4927	13.2268	24.9235	34.8714	25.8766	59.6834	-0.538064	-0.942919	-0.0462214	0.438539	0.018891	1.23271
Bradi1g37750.1R_st	0.00041097	7.80974e-06	1.32793	0.409178	1.32793	up	1.95585	0.967798	1.95585	up	2.01171	1.00842	2.01171	up	2.03604	1.02577	2.03604	up	48.2306	33.9286	62.9603	68.2327	92.899	69.1318	-0.446238	-0.929508	-0.0370601	0.0789111	0.52156	0.0962586
Bradi1g37830.1R_st	0.0189168	0.00228731	-2.15639	-1.10862	2.15639	down	-2.03154	-1.02257	2.03154	down	-1.20697	-0.271384	1.20697	down	1.10984	0.150348	1.10984	up	124.829	120.938	57.8976	99.3915	62.6683	132.895	0.354441	0.293756	-0.754179	0.0223722	-0.668129	0.444104
Bradi1g37840.1F_at	0.0280781	0.00417505	1.41164	0.497369	1.41164	up	1.68582	0.753446	1.68582	up	1.60017	0.678229	1.60017	up	1.3626	0.446367	1.3626	up	34.2945	33.6175	48.4871	52.499	57.7482	44.4867	-0.377601	-0.446367	0.119768	0.231862	0.375846	0
Bradi1g37840.1R_st	0.000490054	1.036e-05	2.35931	1.23837	2.35931	up	3.07127	1.61883	3.07127	up	-1.0549	-0.0771072	1.0549	down	1.37016	0.454347	1.37016	up	80.7729	91.8585	190.906	87.4756	248.352	125.64	-0.622628	-0.435142	0.61574	-0.512249	0.996206	0.0192049
Bradi1g37870.2R_st	0.0231535	0.00310508	3.47005	1.79496	3.47005	up	3.93589	1.97669	3.93589	up	2.68049	1.4225	2.68049	up	2.671	1.41738	2.671	up	20.3634	15.6656	75.5541	41.1941	91.921	41.3296	-1.12507	-1.50726	0.669889	-0.0847652	0.851624	-0.0898802
Bradi1g37940.1R_st	0.0141769	0.00149913	1.10173	0.139765	1.10173	up	1.09233	0.127407	1.09233	up	1.22586	0.2938	1.22586	up	1.37913	0.463757	1.37913	up	250.048	221.339	275.748	271.227	273.552	306.322	-0.0922935	-0.268839	0.047472	0.0249605	0.035113	0.194918
Bradi1g37970.1R_st	0.0237999	0.00323365	1.54988	0.632161	1.54988	up	1.53548	0.618693	1.53548	up	1.87223	0.904759	1.87223	up	2.31158	1.20888	2.31158	up	147.276	120.936	228.218	225.053	223.102	277.917	-0.575259	-0.830112	0.0569015	0.0746479	0.0434337	0.378767
Bradi1g37990.1R_st	0.0464083	0.00863244	-1.36135	-0.445037	1.36135	down	-1.35754	-0.44099	1.35754	down	-1.30536	-0.384452	1.30536	down	-1.56193	-0.643334	1.56193	down	83.8267	82.0125	62.5512	62.5124	62.2815	52.1545	0.340659	0.299867	-0.104379	-0.0845852	-0.100331	-0.343467
Bradi1g38010.1R_st	0.0175994	0.00204746	-1.14302	-0.192845	1.14302	down	-1.14257	-0.19228	1.14257	down	-1.92309	-0.943425	1.92309	down	-1.92208	-0.942665	1.92208	down	294.015	311.577	258.222	161.373	256.196	162.709	0.199572	0.285929	0.00672658	-0.657496	0.00729164	-0.656736
Bradi1g38030.1R_st	0.0018549	7.93189e-05	-1.32607	-0.407156	1.32607	down	-1.91849	-0.939973	1.91849	down	-1.28062	-0.356839	1.28062	down	-1.44413	-0.530201	1.44413	down	353.097	457.174	267.355	356.56	184.855	315.861	0.0991144	0.467691	-0.308041	0.110852	-0.840859	-0.06251
Bradi1g38120.1R_st	0.0166428	0.00188922	-1.14762	-0.198639	1.14762	down	-1.16112	-0.215522	1.16112	down	-1.9002	-0.92615	1.9002	down	-2.8912	-1.53167	2.8912	down	135.374	150.982	117.785	78.7047	118.727	52.6439	0.218231	0.360396	0.0195918	-0.565755	0.00270875	-1.17127
Bradi1g38150.1R_st	0.0272287	0.00397429	1.12741	0.17301	1.12741	up	-1.75716	-0.813249	1.75716	down	-4.19595	-2.069	4.19595	down	-4.11242	-2.03999	4.11242	down	75.4535	158.321	88.8668	38.2044	44.309	37.8388	0.236714	1.2907	0.409724	-0.778302	-0.576534	-0.749293
Bradi1g38180.1R_st	0.0152763	0.00167924	-1.07701	-0.107025	1.07701	down	-1.16571	-0.221204	1.16571	down	-1.33925	-0.421426	1.33925	down	-1.71645	-0.779424	1.71645	down	142.203	177.854	131.966	133.392	121.942	104.486	0.131693	0.45424	0.0246677	0.0328143	-0.0895109	-0.325184
Bradi1g38340.1R_st	0.0391524	0.00668543	-1.23401	-0.303353	1.23401	down	-1.30469	-0.38371	1.30469	down	-1.09432	-0.130034	1.09432	down	-1.47242	-0.558188	1.47242	down	22.9914	29.091	18.6947	26.4744	17.6655	19.8698	0.080534	0.41617	-0.222819	0.286137	-0.303176	-0.142018
Bradi1g38630.1F_at	0.045235	0.00830036	1.00333	0.00479299	1.00333	up	-1.42489	-0.51085	1.42489	down	-4.17913	-2.0632	4.17913	down	-8.38982	-3.06864	8.38982	down	44.1143	66.9684	47.1829	14.151	31.9362	7.09809	0.526987	0.959585	0.53178	-1.10362	0.0161362	-2.10905
Bradi1g38630.1R_st	0.00263631	0.000134071	1.06352	0.0888435	1.06352	up	1.01441	0.0206447	1.01441	up	-2.01032	-1.00743	2.01032	down	-2.90045	-1.53628	2.90045	down	519.256	549.674	550.188	273.269	522.213	190.625	-0.0273089	0.0655845	0.0615346	-0.941843	-0.00666428	-1.47069
Bradi1g38690.1R_st	0.000181766	2.22508e-06	1.65254	0.724683	1.65254	up	2.02417	1.01733	2.02417	up	1.65064	0.723029	1.65064	up	2.06076	1.04318	2.06076	up	936.183	1492.26	1546.27	2472.92	1886.41	3073.65	-0.833236	-0.154051	-0.108553	0.568977	0.184093	0.889128
Bradi1g38720.1F_at	0.0195828	0.0024076	-1.04124	-0.0583042	1.04124	down	-1.49278	-0.577999	1.49278	down	-3.10427	-1.63425	3.10427	down	-4.66001	-2.22033	4.66001	down	45.219	71.5337	44.291	23.1979	30.7354	15.8903	0.363921	1.0632	0.305617	-0.571054	-0.214078	-1.15713
Bradi1g38720.1R_st	0.00041097	7.82897e-06	-1.07355	-0.10239	1.07355	down	-1.26144	-0.335068	1.26144	down	-2.07843	-1.05549	2.07843	down	-2.76509	-1.46733	2.76509	down	476.762	589.991	444.681	281.418	378.487	211.483	0.196687	0.491372	0.0942971	-0.564119	-0.138382	-0.975954
Bradi1g38760.1R_st	0.000226069	3.26406e-06	1.29703	0.375216	1.29703	up	1.65157	0.723838	1.65157	up	1.43616	0.522216	1.43616	up	1.94986	0.963371	1.94986	up	134.66	139.594	174.912	199.771	223.177	271.208	-0.481307	-0.434485	-0.106091	0.0877311	0.242531	0.528886
Bradi1g38780.1R_st	0.0204911	0.00258118	-1.1591	-0.213001	1.1591	down	-1.18498	-0.244862	1.18498	down	-1.47634	-0.562027	1.47634	down	-1.86398	-0.898384	1.86398	down	934.829	1131.71	801.158	765.404	785.934	614.857	0.187246	0.468698	-0.0257549	-0.0933285	-0.0576159	-0.429686
Bradi1g39030.1R_st	0.0017927	7.49675e-05	2.02491	1.01786	2.02491	up	2.65777	1.41021	2.65777	up	2.91483	1.54341	2.91483	up	2.75166	1.4603	2.75166	up	14.7257	9.48368	29.9237	27.0394	39.8552	25.7188	-0.823176	-1.49694	0.194683	0.0464737	0.587037	-0.0366321
Bradi1g39150.1R_st	0.00263631	0.000133954	1.37157	0.455828	1.37157	up	1.38124	0.46596	1.38124	up	1.8006	0.848479	1.8006	up	2.28874	1.19455	2.28874	up	59.3453	53.0141	81.1353	94.8424	82.1569	121.278	-0.459973	-0.625174	-0.0041453	0.223305	0.00598669	0.569377
Bradi1g39170.1R_st	0.00912562	0.000815702	-1.63639	-0.710512	1.63639	down	-2.37707	-1.24918	2.37707	down	1.52553	0.60931	1.52553	up	-1.18817	-0.248738	1.18817	down	926.67	736.195	554.158	1117.39	379.401	616.878	0.473556	0.174718	-0.236957	0.784028	-0.775629	-0.0740199
Bradi1g39220.1R_st	0.0380754	0.00643632	-1.06662	-0.093049	1.06662	down	-1.05122	-0.072064	1.05122	down	-1.03473	-0.0492545	1.03473	down	1.27819	0.354104	1.27819	up	73.2788	70.4051	68.6868	68.1307	69.7186	89.9054	0.0469048	-0.011675	-0.0461442	-0.0609295	-0.0251592	0.342429
Bradi1g39260.1R_st	0.00549467	0.000395067	1.04883	0.0687778	1.04883	up	1.0661	0.0923474	1.0661	up	1.22105	0.288125	1.22105	up	1.38025	0.464928	1.38025	up	117.889	100.753	123.695	122.784	125.723	138.849	-0.0386312	-0.268179	0.0301466	0.0199466	0.0537162	0.19675
Bradi1g39280.1R_st	0.00284712	0.000151762	1.05717	0.0802131	1.05717	up	1.52704	0.610734	1.52704	up	2.26066	1.17674	2.26066	up	6.29248	2.65363	6.29248	up	37.6627	19.5916	40.6459	43.8005	59.2881	122.04	-0.193295	-1.13996	-0.113082	0.0367835	0.417439	1.51367
Bradi1g40150.1R_st	0.0214592	0.00275783	-1.11314	-0.154629	1.11314	down	1.26935	0.344093	1.26935	up	1.32893	0.410262	1.32893	up	1.67502	0.744175	1.67502	up	168.687	153.784	151.34	202.83	215.686	255.29	-0.101922	-0.244974	-0.256552	0.165288	0.24217	0.499201
Bradi1g41430.1R_st	0.0168949	0.0019288	-1.18318	-0.242665	1.18318	down	-1.33711	-0.41912	1.33711	down	-1.0822	-0.113969	1.0822	down	-1.1435	-0.19346	1.1435	down	40.5086	37.6395	34.3028	34.7273	30.2898	32.855	0.258116	0.150703	0.0154513	0.0367341	-0.161004	-0.0427573
Bradi1g41910.1R_st	0.000228051	3.40148e-06	-1.17706	-0.235189	1.17706	down	-1.19424	-0.256091	1.19424	down	-2.89689	-1.5345	2.89689	down	-1.48354	-0.569044	1.48354	down	379.254	331.213	322.959	114.229	317.741	225.059	0.278322	0.081577	0.0431334	-1.45293	0.0222314	-0.487467
Bradi1g41960.1R_st	0.000647412	1.56452e-05	-2.52017	-1.33352	2.52017	down	-2.26101	-1.17697	2.26101	down	-3.81221	-1.93063	3.81221	down	-1.52918	-0.612755	1.52918	down	210.703	133.871	85.5621	35.4155	93.7961	88.6841	1.02642	0.371279	-0.307103	-1.55935	-0.150551	-0.241477
Bradi1g41970.1R_st	0.0246579	0.00343882	-1.25124	-0.323355	1.25124	down	-1.37583	-0.460307	1.37583	down	-2.50606	-1.32542	2.50606	down	-2.41425	-1.27157	2.41425	down	115.511	119.665	94.7878	47.6814	85.669	49.3545	0.152601	0.204689	-0.170754	-1.12073	-0.307706	-1.06688
Bradi1g41970.2R_st	0.00185238	7.88626e-05	-1.25469	-0.327336	1.25469	down	-1.5461	-0.628632	1.5461	down	-4.54828	-2.18532	4.54828	down	-4.45734	-2.15618	4.45734	down	89.9471	92.3975	73.1669	20.2721	58.1043	20.5897	0.51143	0.533045	0.184094	-1.65228	-0.117202	-1.62314
Bradi1g42030.1R_st	0.0458057	0.00846645	-1.16365	-0.218655	1.16365	down	-1.16106	-0.215449	1.16106	down	-1.663	-0.733785	1.663	down	-1.44463	-0.530702	1.44463	down	241.682	248.576	207.536	148.315	207.403	170.675	0.254528	0.288444	0.0358736	-0.445342	0.0390797	-0.242258
Bradi1g42260.1R_st	0.00431169	0.000277958	-1.41379	-0.499563	1.41379	down	-1.35281	-0.43596	1.35281	down	1.11901	0.162222	1.11901	up	1.02916	0.0414604	1.02916	up	227.537	212.095	161.017	237.378	168.192	218.199	0.129887	0.02819	-0.369676	0.190412	-0.306072	0.0696504
Bradi1g42280.1R_st	0.00341504	0.000195879	1.17728	0.235454	1.17728	up	1.36265	0.446415	1.36265	up	1.57604	0.656304	1.57604	up	1.74614	0.80417	1.74614	up	62.1406	55.3857	73.1891	87.2016	84.6021	96.8706	-0.313545	-0.475274	-0.0780915	0.18103	0.13287	0.328896
Bradi1g42320.1R_st	0.00779253	0.000652757	-1.02779	-0.0395454	1.02779	down	1.0458	0.0646098	1.0458	up	1.27798	0.353865	1.27798	up	1.37828	0.46287	1.37828	up	70.3583	60.8295	68.4684	77.6899	73.5936	83.9211	-0.02981	-0.240174	-0.0693553	0.113692	0.0347999	0.222696
Bradi1g42380.1R_st	0.00209156	9.29777e-05	-1.39466	-0.47991	1.39466	down	-1.3918	-0.476947	1.3918	down	-1.67142	-0.741072	1.67142	down	-1.38527	-0.470168	1.38527	down	81.249	90.9294	58.2863	54.5511	58.4161	65.6339	0.355126	0.520262	-0.124784	-0.22081	-0.121821	0.0500944
Bradi1g42580.1R_st	0.0219928	0.00286408	-1.28525	-0.362045	1.28525	down	1.01166	0.0167246	1.01166	up	-1.37549	-0.459947	1.37549	down	-1.18443	-0.244191	1.18443	down	35.1086	38.4741	27.258	28.0877	35.4688	32.4068	0.110574	0.244323	-0.251471	-0.215624	0.127298	0.00013113
Bradi1g42630.1R_st	0.0416684	0.00731925	-1.34172	-0.424088	1.34172	down	-1.65835	-0.729752	1.65835	down	1.18786	0.248369	1.18786	up	1.0656	0.0916669	1.0656	up	21.7303	19.4276	16.2466	23.0347	13.1206	20.732	0.22258	0.0581112	-0.201508	0.306481	-0.507172	0.149778
Bradi1g42670.2R_st	0.0010548	3.39196e-05	1.22592	0.293869	1.22592	up	1.26514	0.339297	1.26514	up	1.67439	0.743633	1.67439	up	1.57878	0.658812	1.57878	up	298.544	240.004	365.833	400.522	377.733	377.211	-0.293449	-0.614687	0.000419935	0.128946	0.0458476	0.0441256
Bradi1g42710.1F_at	0.0275808	0.00405622	-1.53632	-0.619482	1.53632	down	-1.7683	-0.822365	1.7683	down	-1.3899	-0.47498	1.3899	down	-1.35177	-0.434854	1.35177	down	23.975	17.4117	15.7243	12.4162	13.5873	12.9256	0.701655	0.227072	0.082173	-0.247908	-0.12071	-0.207781
Bradi1g42750.1R_st	0.0403176	0.00696188	1.443	0.529069	1.443	up	1.69378	0.760246	1.69378	up	1.34241	0.424826	1.34241	up	1.59436	0.672979	1.59436	up	35.9995	34.2512	52.8654	45.8095	61.5261	54.4915	-0.390321	-0.458356	0.138748	-0.03353	0.369925	0.214623
Bradi1g42960.1R_st	0.0133302	0.00138156	1.09563	0.131758	1.09563	up	1.26518	0.339344	1.26518	up	1.59545	0.67396	1.59545	up	1.93952	0.955703	1.93952	up	88.057	76.7427	97.2277	121.99	112.314	148.298	-0.0954695	-0.299649	0.0362881	0.374311	0.243874	0.656054
Bradi1g43000.1R_st	0.0354175	0.0058346	1.19367	0.255404	1.19367	up	1.48203	0.567572	1.48203	up	1.36225	0.445988	1.36225	up	1.43238	0.51841	1.43238	up	170.881	161.492	202.901	219.664	250.022	231.273	-0.380247	-0.441271	-0.124842	0.00471711	0.187326	0.0771391
Bradi1g43090.1R_st	0.000138258	1.44773e-06	3.025	1.59693	3.025	up	3.60092	1.84837	3.60092	up	1.329	0.410346	1.329	up	1.95908	0.970179	1.95908	up	23.36	17.1163	69.6465	22.7794	82.8898	33.4254	-0.529756	-0.959105	1.06718	-0.548759	1.31861	0.0110738
Bradi1g43200.1R_st	0.00077984	2.10151e-05	1.03112	0.0442053	1.03112	up	-1.05556	-0.0780133	1.05556	down	-1.39571	-0.480995	1.39571	down	-1.514	-0.598362	1.514	down	107.587	117.631	111.013	84.1833	101.931	77.5945	0.012758	0.1397	0.0569633	-0.341295	-0.0652553	-0.458662
Bradi1g43210.1R_st	0.011187	0.00108295	-1.32101	-0.401641	1.32101	down	-1.56129	-0.642737	1.56129	down	-1.01372	-0.0196552	1.01372	down	-1.20536	-0.269464	1.20536	down	150.187	137.699	113.311	135.791	95.8928	114.176	0.286904	0.169698	-0.114738	0.150043	-0.355834	-0.0997655
Bradi1g43220.2R_st	0.004257	0.000271409	-1.91969	-0.940875	1.91969	down	-2.51362	-1.32976	2.51362	down	-1.1488	-0.200128	1.1488	down	-2.45488	-1.29565	2.45488	down	56.8251	30.6399	30.2312	26.7443	23.0935	12.7419	1.0462	0.151332	0.10533	-0.0487952	-0.283559	-1.14432
Bradi1g43410.1R_st	1.08177e-05	1.98863e-08	-3.17569	-1.66707	3.17569	down	-3.70629	-1.88998	3.70629	down	-3.86132	-1.94909	3.86132	down	-5.28196	-2.40107	5.28196	down	223.59	669.634	70.0718	172.561	60.0506	127.141	0.620668	2.20199	-1.0464	0.2529	-1.26931	-0.19908
Bradi1g43450.1R_st	0.00146888	5.48078e-05	1.54695	0.629423	1.54695	up	1.89078	0.918982	1.89078	up	1.63952	0.713275	1.63952	up	1.79282	0.84223	1.79282	up	57.1544	61.6047	88.4215	100.932	108.019	112.751	-0.651167	-0.545262	-0.0217443	0.168013	0.267815	0.296968
Bradi1g43540.1R_st	0.0423071	0.00750516	1.08735	0.120817	1.08735	up	1.16236	0.217056	1.16236	up	-1.10918	-0.149491	1.10918	down	1.20612	0.270369	1.20612	up	43.7179	42.4502	47.3946	38.2862	50.6521	51.3727	-0.0796113	-0.115618	0.0412059	-0.265109	0.137445	0.154751
Bradi1g43610.1R_st	0.00312662	0.000172692	-1.19771	-0.260276	1.19771	down	-1.13489	-0.182554	1.13489	down	-1.78591	-0.83666	1.78591	down	-1.19843	-0.26114	1.19843	down	160.581	132.436	133.669	73.9685	141.487	110.116	0.279376	0.000700315	0.0190992	-0.83596	0.0968213	-0.260439
Bradi1g43620.1R_st	0.0158103	0.00175971	-1.06355	-0.0888851	1.06355	down	1.05968	0.0836272	1.05968	up	1.29514	0.373106	1.29514	up	1.70208	0.767298	1.70208	up	118.34	82.189	111.307	105.884	125.784	138.936	0.0733781	-0.462283	-0.0155071	-0.0891776	0.157005	0.305015
Bradi1g43630.1R_st	0.0178973	0.00210504	-1.03936	-0.0556893	1.03936	down	1.05967	0.0836124	1.05967	up	1.7973	0.845829	1.7973	up	2.42505	1.27801	2.42505	up	69.2743	49.98	66.3676	88.8158	73.7991	120.699	0.00984883	-0.470594	-0.0458404	0.375235	0.0934612	0.80742
Bradi1g43710.1R_st	0.00223031	0.000102873	1.29361	0.3714	1.29361	up	1.24702	0.318485	1.24702	up	4.1872	2.06598	4.1872	up	4.22539	2.07909	4.22539	up	280.878	171.813	351.3	716.445	340.785	723.419	-0.420068	-1.07524	-0.0486676	0.990743	-0.101583	1.00384
Bradi1g43710.2R_st	0.0105229	0.000991841	1.73359	0.793764	1.73359	up	1.80348	0.850785	1.80348	up	4.55571	2.18768	4.55571	up	4.80573	2.26476	4.80573	up	91.0967	73.2595	150.083	323.688	154.467	340.436	-0.665638	-0.904555	0.128126	1.28312	0.185147	1.3602
Bradi1g43780.1R_st	0.0161457	0.00181053	1.50513	0.589887	1.50513	up	1.70546	0.770163	1.70546	up	1.1909	0.252049	1.1909	up	1.74361	0.80208	1.74361	up	54.9925	45.5336	81.4285	53.9056	92.5772	79.0966	-0.417557	-0.665645	0.17233	-0.413596	0.352606	0.136435
Bradi1g43810.1R_st	0.0263933	0.00378728	1.11357	0.155197	1.11357	up	1.32767	0.408894	1.32767	up	2.32343	1.21626	2.32343	up	2.35207	1.23393	2.35207	up	42.8034	31.6209	47.0749	73.4757	56.3057	74.5748	-0.350674	-0.745646	-0.195477	0.470612	0.0582202	0.488282
Bradi1g43830.1R_st	0.0136319	0.00142359	1.00312	0.00449085	1.00312	up	1.00427	0.00614738	1.00427	up	1.14919	0.200615	1.14919	up	1.19093	0.252092	1.19093	up	141.799	128.339	142.24	147.517	142.511	152.859	-0.00641251	-0.150348	-0.00192165	0.0502675	-0.000265121	0.101744
Bradi1g43850.1R_st	0.0367905	0.00612995	-2.00423	-1.00305	2.00423	down	-2.532	-1.34028	2.532	down	-1.53631	-0.61947	1.53631	down	-1.82228	-0.865742	1.82228	down	108.916	75.6509	59.448	49.2283	43.5322	41.6296	1.02648	0.501983	0.0234319	-0.117487	-0.313801	-0.363759
Bradi1g43910.1R_st	0.0128223	0.00130964	1.19635	0.258641	1.19635	up	1.38607	0.471	1.38607	up	1.91845	0.939943	1.91845	up	2.36794	1.24363	2.36794	up	29.4237	20.5254	34.939	38.8524	41.0235	47.8253	-0.250169	-0.786412	0.00847181	0.153531	0.220831	0.457222
Bradi1g43970.1R_st	0.000825278	2.31016e-05	-1.86288	-0.897535	1.86288	down	-1.55395	-0.635944	1.55395	down	-1.97091	-0.978864	1.97091	down	-2.88419	-1.52817	2.88419	down	716.152	772.663	379.757	391.68	455.412	267.901	0.71595	0.838275	-0.181585	-0.140589	0.080006	-0.689892
Bradi1g44020.1F_at	0.0355032	0.00585466	-1.27563	-0.35121	1.27563	down	-1.4269	-0.512883	1.4269	down	-2.10588	-1.07442	2.10588	down	-4.95871	-2.30996	4.95871	down	29.7432	46.7926	24.4142	21.6184	21.6434	9.15482	0.304504	0.94639	-0.0467067	-0.128034	-0.20838	-1.36357
Bradi1g44020.1R_st	0.00328143	0.000184671	-2.2953	-1.19869	2.2953	down	-2.49238	-1.31753	2.49238	down	-2.53593	-1.34252	2.53593	down	-3.09695	-1.63085	3.09695	down	488.397	514.217	218.497	199.793	201.396	163.513	1.1879	1.24386	-0.0107897	-0.0986547	-0.12963	-0.386987
Bradi1g44030.1R_st	0.0193059	0.00235768	-1.18792	-0.24844	1.18792	down	-1.51832	-0.602478	1.51832	down	-1.1414	-0.190805	1.1414	down	-1.56164	-0.643066	1.56164	down	92.101	91.2618	77.9355	79.5413	61.2909	58.1128	0.22532	0.206392	-0.0231199	0.0155866	-0.377158	-0.436674
Bradi1g44050.1R_st	0.0118004	0.00116822	1.01924	0.0274957	1.01924	up	1.10252	0.140804	1.10252	up	1.2198	0.28664	1.2198	up	1.33108	0.412592	1.33108	up	137.416	119.175	140.021	145.142	151.555	158.559	-0.0542231	-0.260933	-0.0267274	0.025707	0.0865807	0.151659
Bradi1g44060.1R_st	0.0381638	0.00645923	-1.37115	-0.455382	1.37115	down	-1.25548	-0.328235	1.25548	down	1.28009	0.356243	1.28009	up	-1.15283	-0.205176	1.15283	down	136.618	120.381	99.3583	154.086	108.759	104.407	0.219151	0.0411466	-0.236232	0.397389	-0.109084	-0.164029
Bradi1g44200.1R_st	0.0234158	0.00315068	-1.20424	-0.268129	1.20424	down	-1.4291	-0.51511	1.4291	down	1.09979	0.137227	1.09979	up	-1.03452	-0.0489654	1.03452	down	78.1692	75.4792	64.9261	82.636	54.7203	72.7803	0.166653	0.109596	-0.101476	0.246823	-0.348457	0.0606306
Bradi1g44210.1R_st	4.9337e-05	2.94764e-07	-3.85014	-1.94491	3.85014	down	-5.5359	-2.46882	5.5359	down	-2.32427	-1.21678	2.32427	down	-3.12314	-1.643	3.12314	down	77.0146	60.1633	19.7148	25.8041	13.7514	19.2041	1.73124	1.40042	-0.21367	0.18364	-0.737577	-0.242576
Bradi1g44320.1R_st	0.0203828	0.00256414	-1.25455	-0.327175	1.25455	down	-1.37481	-0.459237	1.37481	down	1.0006	0.000864431	1.0006	up	-1.17503	-0.232702	1.17503	down	47.4593	47.1286	37.8219	47.1396	34.7386	40.0793	0.224669	0.214146	-0.102505	0.215011	-0.234568	-0.0185556
Bradi1g44420.1R_st	0.0263933	0.0037878	-1.60086	-0.678849	1.60086	down	1.2622	0.33594	1.2622	up	-1.20819	-0.272843	1.20819	down	1.57994	0.659866	1.57994	up	24.1152	30.1877	14.9754	24.7547	30.3983	45.6782	-0.128727	0.142485	-0.807577	-0.130357	0.207213	0.802351
Bradi1g44630.1R_st	2.2638e-05	6.999e-08	-2.7904	-1.48047	2.7904	down	-4.54938	-2.18567	4.54938	down	-2.13538	-1.09449	2.13538	down	-3.36907	-1.75235	3.36907	down	248.289	413.678	88.8447	192.461	54.9994	121.987	0.966997	1.69577	-0.513472	0.601282	-1.21867	-0.0565765
Bradi1g44850.1R_st	0.00341422	0.000195567	-1.19449	-0.256396	1.19449	down	-1.1299	-0.176196	1.1299	down	-1.4735	-0.559244	1.4735	down	-1.44644	-0.532509	1.44644	down	122.673	115.296	102.663	78.1979	109.17	79.6608	0.249249	0.159395	-0.00714668	-0.399849	0.073053	-0.373114
Bradi1g44980.1R_st	0.00641815	0.000488568	-1.31261	-0.392443	1.31261	down	-1.38878	-0.473818	1.38878	down	-2.43398	-1.28332	2.43398	down	-2.66965	-1.41665	2.66965	down	35.1375	63.9539	26.6195	26.3004	25.5934	24.1209	0.312712	1.19231	-0.0797311	-0.0910096	-0.161106	-0.224339
Bradi1g45000.1R_st	0.00475101	0.000321961	-1.32242	-0.403177	1.32242	down	-1.44463	-0.530702	1.44463	down	-1.30507	-0.384125	1.30507	down	-1.20605	-0.270292	1.20605	down	88.9489	91.2937	67.2303	69.6358	61.4962	75.3904	0.305712	0.338019	-0.0974646	-0.0461066	-0.22499	0.0677261
Bradi1g45090.1R_st	0.00204733	9.04984e-05	-2.84187	-1.50684	2.84187	down	-2.2451	-1.16678	2.2451	down	-1.3118	-0.391548	1.3118	down	-1.52361	-0.607495	1.52361	down	241.867	298.215	86.0112	225.631	108.517	194.205	0.314015	0.607378	-1.19282	0.21583	-0.852766	-0.000117302
Bradi1g45180.1F_at	0.0088512	0.000785458	-1.18952	-0.250382	1.18952	down	-1.41417	-0.49996	1.41417	down	-1.1593	-0.213254	1.1593	down	-2.41716	-1.27331	2.41716	down	17.4109	24.6637	14.6619	21.3167	12.467	10.1346	0.142115	0.632071	-0.108268	0.418817	-0.357845	-0.641239
Bradi1g45320.1R_st	0.00064328	1.55075e-05	-1.87589	-0.907576	1.87589	down	-1.79616	-0.844914	1.79616	down	-1.72401	-0.785771	1.72401	down	-1.86378	-0.898228	1.86378	down	60.0075	40.2655	32.0305	23.294	33.2543	21.6213	0.860895	0.290121	-0.0466809	-0.495651	0.0159806	-0.608107
Bradi1g45380.1R_st	0.000754737	1.98026e-05	-1.34506	-0.427667	1.34506	down	-1.32105	-0.401686	1.32105	down	-1.65104	-0.723376	1.65104	down	-1.69996	-0.765501	1.69996	down	123.842	131.467	92.1038	80.0301	93.7594	77.4291	0.361633	0.448991	-0.0660346	-0.274384	-0.0400534	-0.316509
Bradi1g45530.1F_at	0.0172339	0.00198512	-3.07368	-1.61997	3.07368	down	-6.62222	-2.72731	6.62222	down	-2.44763	-1.29138	2.44763	down	-9.75255	-3.28578	9.75255	down	150.478	163.79	52.1952	52.3796	24.6296	13.2063	1.90386	1.62647	0.283888	0.335082	-0.823458	-1.65931
Bradi1g45530.1R_st	0.00530858	0.000376602	-1.8224	-0.865837	1.8224	down	-2.86263	-1.51734	2.86263	down	-1.78519	-0.836075	1.78519	down	-2.11919	-1.08351	2.11919	down	544.003	709.2	299.197	397.98	189.295	335.293	0.514909	0.922984	-0.350928	0.0869093	-1.00243	-0.160526
Bradi1g45750.1R_st	0.0174962	0.00202484	-1.17826	-0.236662	1.17826	down	-1.15021	-0.201893	1.15021	down	-1.23847	-0.308555	1.23847	down	-1.3673	-0.451333	1.3673	down	193.717	223.461	164.447	180.566	168.947	163.556	0.152186	0.359435	-0.084476	0.0508797	-0.0497069	-0.091898
Bradi1g45840.1R_st	0.00657743	0.000506463	-1.70443	-0.769293	1.70443	down	-1.66286	-0.733667	1.66286	down	-1.01478	-0.0211736	1.01478	down	-1.0597	-0.0836546	1.0597	down	495.209	489.209	291.365	482.078	299.597	461.609	0.098815	0.0813252	-0.670478	0.0601516	-0.634852	-0.00232935
Bradi1g45920.1F_at	0.0087941	0.000776693	-1.41556	-0.501375	1.41556	down	-1.40284	-0.488355	1.40284	down	-1.72113	-0.783359	1.72113	down	-2.53833	-1.34388	2.53833	down	52.9237	59.6264	37.5072	34.4565	37.7265	24.2706	0.470108	0.639138	-0.0312678	-0.144221	-0.0182479	-0.704739
Bradi1g46220.1R_st	0.0022593	0.000105909	-1.16005	-0.214184	1.16005	down	-1.44189	-0.527966	1.44189	down	-1.27237	-0.347519	1.27237	down	-1.76566	-0.820211	1.76566	down	134.078	165.621	115.097	129.7	92.7715	93.4417	0.182343	0.485309	-0.0318405	0.137789	-0.345623	-0.334902
Bradi1g46440.1R_st	0.00225154	0.000105133	1.25023	0.322191	1.25023	up	1.33319	0.414883	1.33319	up	1.41829	0.50415	1.41829	up	1.26613	0.34043	1.26613	up	159.987	160.485	198.393	227.588	211.6	203.235	-0.31962	-0.303527	0.00257095	0.200623	0.0952635	0.0369029
Bradi1g46530.1R_st	0.000334572	5.78704e-06	1.32797	0.409227	1.32797	up	1.968	0.97673	1.968	up	1.68033	0.748743	1.68033	up	2.56303	1.35785	2.56303	up	145.819	131.402	192.754	219.397	287.352	334.295	-0.467212	-0.620467	-0.057985	0.128277	0.509518	0.737384
Bradi1g46530.4R_st	0.000278677	4.55245e-06	1.36961	0.453763	1.36961	up	2.12035	1.0843	2.12035	up	1.88295	0.912994	1.88295	up	2.47755	1.30891	2.47755	up	156.647	131.042	214.364	246.574	331.465	325.54	-0.631709	-0.879832	-0.177946	0.0331616	0.452592	0.42908
Bradi1g46550.1R_st	0.000252764	3.95529e-06	-1.33374	-0.415482	1.33374	down	-1.36677	-0.45077	1.36677	down	-1.16823	-0.224319	1.16823	down	-1.37312	-0.457459	1.37312	down	1504.81	1576.01	1128.58	1348.85	1101.16	1149.84	0.295963	0.362382	-0.119519	0.138063	-0.154807	-0.0950775
Bradi1g46620.1R_st	0.0183986	0.00218861	1.02827	0.0402158	1.02827	up	-1.05931	-0.0831261	1.05931	down	-1.40412	-0.489664	1.40412	down	-2.07069	-1.05011	2.07069	down	1368.23	1493.16	1406.21	1058.94	1290.3	728.549	0.0838957	0.206229	0.124111	-0.283435	0.000769615	-0.84388
Bradi1g46760.1R_st	0.0403341	0.00696979	-1.0369	-0.0522793	1.0369	down	-1.15863	-0.212424	1.15863	down	-1.23427	-0.303663	1.23427	down	-1.71497	-0.778184	1.71497	down	365.198	353.574	354.805	285.862	317.211	208.089	0.156029	0.106245	0.10375	-0.197418	-0.0563949	-0.671939
Bradi1g46910.1R_st	0.0324309	0.00515358	-1.78008	-0.831942	1.78008	down	-1.52813	-0.61177	1.52813	down	-1.15019	-0.201873	1.15019	down	-1.19684	-0.259232	1.19684	down	29.3271	26.7616	16.6585	23.0474	19.2433	22.1476	0.403565	0.259232	-0.428378	0.0573585	-0.208205	0
Bradi1g46920.1R_st	0.00157681	6.1399e-05	1.19488	0.256871	1.19488	up	1.53898	0.62197	1.53898	up	1.38562	0.470527	1.38562	up	1.71876	0.781366	1.71876	up	18.6018	15.9932	22.3468	22.1384	28.6143	27.4741	-0.263124	-0.479358	-0.00625324	-0.00883007	0.358846	0.302008
Bradi1g46960.1R_st	2.32813e-05	8.36513e-08	-1.43679	-0.522846	1.43679	down	-1.61042	-0.687433	1.61042	down	-1.30232	-0.381081	1.30232	down	-1.54507	-0.627669	1.54507	down	57.8144	58.4463	40.1213	44.8711	35.7932	37.8189	0.49702	0.516693	-0.0258257	0.135612	-0.190413	-0.110975
Bradi1g46980.1R_st	4.48389e-06	4.2697e-09	1.28949	0.366797	1.28949	up	1.82238	0.86582	1.82238	up	1.91688	0.938756	1.91688	up	2.60307	1.38022	2.60307	up	301	254.001	388.167	487.086	548.853	661.04	-0.41521	-0.659518	-0.048413	0.279238	0.450611	0.720697
Bradi1g47020.1R_st	0.0091568	0.000820279	-2.26263	-1.178	2.26263	down	-1.75049	-0.80776	1.75049	down	-3.57576	-1.83825	3.57576	down	-11.5686	-3.53214	11.5686	down	201.782	233.095	87.507	65.0918	118.447	23.5037	0.936663	1.16523	-0.241338	-0.673019	0.128903	-2.36691
Bradi1g47030.1R_st	0.000849257	2.45534e-05	-1.99779	-0.998407	1.99779	down	-1.82561	-0.86838	1.82561	down	-10.6014	-3.40618	10.6014	down	-9.62999	-3.26753	9.62999	down	376.017	428.128	204.028	39.7186	203.838	43.6782	0.907065	1.08225	-0.0913413	-2.32393	0.038685	-2.18528
Bradi1g47060.1R_st	0.0331891	0.00531204	-1.26328	-0.337172	1.26328	down	-1.56764	-0.648596	1.56764	down	-1.02953	-0.0419837	1.02953	down	-1.104	-0.142735	1.104	down	43.2221	38.4068	34.0537	37.1748	27.5705	34.64	0.294012	0.124536	-0.0431603	0.0825527	-0.354584	-0.0181983
Bradi1g47070.1R_st	0.00291924	0.000157335	1.43927	0.525334	1.43927	up	1.45283	0.538869	1.45283	up	2.24271	1.16525	2.24271	up	2.2934	1.19748	2.2934	up	110.996	75.1455	159.103	168.958	160.55	172.206	-0.449548	-1.00204	0.0757856	0.163207	0.0893208	0.195446
Bradi1g47080.1R_st	0.000468489	9.59204e-06	-1.15321	-0.205649	1.15321	down	-1.22461	-0.292322	1.22461	down	-1.7569	-0.813029	1.7569	down	-1.87007	-0.903092	1.87007	down	120.641	132.378	104.867	75.4626	98.4636	70.7572	0.239691	0.37418	0.0340419	-0.438849	-0.0526314	-0.528912
Bradi1g47130.1R_st	0.0410071	0.00715748	1.53597	0.619151	1.53597	up	-1.02825	-0.0401873	1.02825	down	1.12523	0.170225	1.12523	up	-1.68296	-0.750999	1.68296	down	21.4834	28.4031	33.0048	31.7014	21.2817	16.8305	-0.247401	0.144888	0.37175	0.315113	-0.287588	-0.606111
Bradi1g47140.1R_st	0.0256938	0.00365628	1.13668	0.184824	1.13668	up	1.34602	0.428701	1.34602	up	1.8257	0.868451	1.8257	up	1.41841	0.504276	1.41841	up	1135.97	1063.13	1298.52	1921.71	1534.97	1497.09	-0.272569	-0.385272	-0.087745	0.483179	0.156132	0.119004
Bradi1g47180.1F_at	0.0430763	0.0077244	-1.71544	-0.778583	1.71544	down	-2.35934	-1.23838	2.35934	down	-3.432	-1.77905	3.432	down	-5.06486	-2.34052	5.06486	down	26.0949	67.7214	13.9129	17.0256	10.4583	11.819	0.673268	1.98486	-0.105315	0.205807	-0.565115	-0.355666
Bradi1g47180.1R_st	0.00258721	0.00012982	-4.01619	-2.00583	4.01619	down	-5.64074	-2.49588	5.64074	down	-5.74606	-2.52257	5.74606	down	-6.82454	-2.77073	6.82454	down	438.126	793.54	123.614	133.404	76.5444	114.548	1.6576	2.5193	-0.348228	-0.00327063	-0.838287	-0.251429
Bradi1g47210.1R_st	0.0379388	0.00640846	1.13277	0.17985	1.13277	up	-1.06312	-0.0883061	1.06312	down	-2.64494	-1.40324	2.64494	down	-1.52113	-0.605141	1.52113	down	31.5407	72.137	35.6268	26.7191	29.5994	46.7897	-0.127047	1.0402	0.052803	-0.363031	-0.215353	0.435063
Bradi1g47240.1R_st	0.00627228	0.000471961	1.63596	0.710134	1.63596	up	1.5209	0.604929	1.5209	up	1.08011	0.111177	1.08011	up	1.77869	0.830818	1.77869	up	11.4436	14.3037	18.5192	15.4492	17.2313	25.5792	-0.550696	-0.214453	0.159438	-0.103276	0.0542335	0.616365
Bradi1g47250.1R_st	0.0391727	0.00669054	2.27204	1.18399	2.27204	up	2.22633	1.15467	2.22633	up	-1.15494	-0.207822	1.15494	down	1.49235	0.577584	1.49235	up	77.5861	119.919	181.375	103.992	174.725	183.54	-0.842203	-0.220061	0.341783	-0.427884	0.312465	0.357523
Bradi1g47280.1R_st	0.0268115	0.00387583	1.04614	0.0650694	1.04614	up	1.02716	0.0386657	1.02716	up	1.72394	0.785713	1.72394	up	1.45073	0.536783	1.45073	up	114.122	91.974	118.374	157.951	116.798	132.934	-0.0815828	-0.386099	-0.0165133	0.399615	-0.0429171	0.150684
Bradi1g47410.1R_st	0.0159792	0.0017847	-1.5393	-0.622271	1.5393	down	-1.53337	-0.616705	1.53337	down	1.10768	0.147541	1.10768	up	-1.20443	-0.268346	1.20443	down	65.0548	71.622	42.2077	79.2258	42.4964	59.7679	0.0897846	0.228688	-0.532486	0.376229	-0.526921	-0.0396576
Bradi1g47580.1R_st	0.0214742	0.00276343	-1.20457	-0.268512	1.20457	down	-1.08402	-0.116391	1.08402	down	1.26654	0.340892	1.26654	up	1.76597	0.820463	1.76597	up	32.2359	36.5615	26.6464	46.1564	29.7242	64.3456	-0.0940626	0.0891161	-0.362575	0.430008	-0.210454	0.909579
Bradi1g47910.1R_st	0.000503677	1.07743e-05	1.22283	0.290223	1.22283	up	1.28713	0.364163	1.28713	up	1.24663	0.318035	1.24663	up	1.8297	0.87161	1.8297	up	100.468	97.9112	122.89	121.525	129.499	178.38	-0.267619	-0.311147	0.0226043	0.00688767	0.0965443	0.560463
Bradi1g47960.1R_st	0.00111996	3.74333e-05	1.45732	0.543318	1.45732	up	1.94106	0.956841	1.94106	up	2.96331	1.56721	2.96331	up	5.30506	2.40737	5.30506	up	9.98175	11.2041	14.4452	33.0992	19.3128	59.2434	-0.703288	-0.503495	-0.159971	1.06371	0.253553	1.90387
Bradi1g48030.1R_st	8.74195e-05	7.27757e-07	1.05763	0.0808403	1.05763	up	1.14897	0.200342	1.14897	up	1.27829	0.354219	1.27829	up	2.14675	1.10216	2.14675	up	11.4377	9.92156	12.1086	12.6833	13.1673	21.2989	-0.132898	-0.337624	-0.0520577	0.0165949	0.0674435	0.764531
Bradi1g48050.1R_st	0.011799	0.00116536	1.56964	0.65043	1.56964	up	2.36577	1.24231	2.36577	up	1.7669	0.82122	1.7669	up	1.53879	0.621796	1.53879	up	118.528	115.263	191.353	203.234	282.577	175.71	-0.590539	-0.643789	0.0598904	0.17743	0.651769	-0.0219929
Bradi1g48090.1R_st	0.000925155	2.76978e-05	-1.05581	-0.0783482	1.05581	down	1.30408	0.383038	1.30408	up	1.49571	0.580833	1.49571	up	1.92897	0.947829	1.92897	up	230.409	221.017	217.83	328.713	300.138	424.957	-0.146859	-0.212384	-0.225207	0.368449	0.236179	0.735445
Bradi1g48210.1R_st	0.000881676	2.5775e-05	-1.16772	-0.223697	1.16772	down	-1.33447	-0.416268	1.33447	down	-1.44748	-0.533547	1.44748	down	-1.3669	-0.450903	1.3669	down	98.0817	105.947	84.0324	73.4413	73.4772	77.4619	0.269241	0.379972	0.045544	-0.153574	-0.147027	-0.070931
Bradi1g48240.1R_st	0.0183986	0.00219037	-1.08217	-0.113927	1.08217	down	1.17174	0.22865	1.17174	up	1.3869	0.471862	1.3869	up	1.6495	0.722028	1.6495	up	714.612	612.113	661.697	846.256	837.935	1004.22	-0.0908346	-0.319407	-0.204762	0.152455	0.137815	0.402621
Bradi1g48350.1R_st	0.036992	0.00617743	-1.01248	-0.0178947	1.01248	down	1.09693	0.133466	1.09693	up	1.37711	0.461646	1.37711	up	1.43748	0.523544	1.43748	up	83.4755	75.5255	82.2948	103.971	91.9496	108.556	-0.0478861	-0.189713	-0.0657808	0.271933	0.0855799	0.333831
Bradi1g48370.1R_st	0.00640633	0.000486865	-1.28506	-0.361841	1.28506	down	-1.75219	-0.809158	1.75219	down	-1.54106	-0.623925	1.54106	down	-1.38886	-0.473899	1.38886	down	109.174	79.6128	86.009	51.6998	62.311	57.3753	0.541202	0.0842354	0.179361	-0.53969	-0.267956	-0.389663
Bradi1g48450.1R_st	0.0246199	0.0034294	-1.00396	-0.00569582	1.00396	down	1.1129	0.154318	1.1129	up	1.04313	0.060917	1.04313	up	1.16715	0.222986	1.16715	up	60.7487	58.163	60.4434	60.6228	67.5532	67.8329	-0.0309257	-0.093231	-0.0366216	-0.0323141	0.123393	0.129755
Bradi1g48470.1R_st	0.0222474	0.0029214	-1.04388	-0.0619628	1.04388	down	-1.32558	-0.406622	1.32558	down	-1.20062	-0.263778	1.20062	down	-1.34511	-0.427728	1.34511	down	376.401	439.448	361.04	365.751	286.545	326.782	0.0643339	0.286748	0.00237115	0.0229692	-0.342288	-0.14098
Bradi1g48610.1F_at	0.0481747	0.00908057	-1.0286	-0.0406822	1.0286	down	-1.4646	-0.550503	1.4646	down	-2.56822	-1.36077	2.56822	down	-3.97836	-1.99217	3.97836	down	30.3768	41.0889	29.6305	16.0197	20.3931	12.143	0.347347	0.816106	0.306665	-0.544661	-0.203156	-1.17607
Bradi1g48670.1R_st	0.00370356	0.000221679	-1.24041	-0.310814	1.24041	down	-1.53355	-0.616878	1.53355	down	-1.55028	-0.632528	1.55028	down	-1.40586	-0.491449	1.40586	down	42.9578	48.4773	34.4824	31.2262	27.7791	34.4733	0.255196	0.439484	-0.0556184	-0.193044	-0.361682	-0.0519652
Bradi1g48690.1R_st	0.0249173	0.00348963	1.03156	0.0448287	1.03156	up	1.22332	0.290806	1.22332	up	2.24559	1.1671	2.24559	up	1.97932	0.985007	1.97932	up	77.5151	62.2356	79.4712	137.09	94.3417	120.771	-0.219728	-0.548564	-0.1749	0.618531	0.0710775	0.436443
Bradi1g48700.1F_at	0.0192936	0.00235377	-1.41862	-0.504488	1.41862	down	-1.53529	-0.618512	1.53529	down	-1.49934	-0.584324	1.49934	down	-1.87453	-0.906529	1.87453	down	56.855	59.6531	40.3227	39.4037	37.1122	31.7494	0.453385	0.516424	-0.0511028	-0.0678995	-0.165127	-0.390105
Bradi1g48730.1R_st	0.0376431	0.00633178	1.0065	0.0093476	1.0065	up	-1.16164	-0.216166	1.16164	down	-1.35379	-0.437008	1.35379	down	-1.32275	-0.403538	1.32275	down	63.4941	71.1223	64.0953	52.5512	54.7709	53.6699	0.085618	0.247212	0.0949656	-0.189796	-0.130548	-0.156326
Bradi1g48740.1R_st	0.000444715	8.76981e-06	-1.24356	-0.314473	1.24356	down	-1.48061	-0.566193	1.48061	down	-1.61176	-0.688633	1.61176	down	-1.61859	-0.694737	1.61859	down	232.181	237.896	186.55	147.256	156.829	147.009	0.345558	0.379076	0.0310856	-0.309556	-0.220635	-0.315661
Bradi1g48820.1R_st	0.0245901	0.00342168	1.31782	0.398155	1.31782	up	1.22244	0.289761	1.22244	up	1.22422	0.291861	1.22422	up	1.42005	0.505939	1.42005	up	105.644	96.6314	138.877	118.26	128.34	137.567	-0.212941	-0.332743	0.185213	-0.0408819	0.0768199	0.173196
Bradi1g48870.1F_at	0.0409582	0.00714095	1.01106	0.0158651	1.01106	up	-1.51442	-0.598762	1.51442	down	-1.95274	-0.9655	1.95274	down	-2.73398	-1.451	2.73398	down	84.9675	99.3823	82.008	51.2753	54.7655	36.3936	0.180213	0.49509	0.196078	-0.47041	-0.418549	-0.955911
Bradi1g48870.1R_st	0.00243651	0.000119408	-1.14762	-0.198646	1.14762	down	-1.49745	-0.582506	1.49745	down	-1.51288	-0.597299	1.51288	down	-2.347	-1.23082	2.347	down	112.542	119.38	97.8859	78.8622	76.2846	50.9941	0.203803	0.293205	0.00515684	-0.304094	-0.378703	-0.937614
Bradi1g48880.1R_st	0.035648	0.00588895	-1.0025	-0.00359599	1.0025	down	-1.06556	-0.0916161	1.06556	down	-1.41676	-0.502598	1.41676	down	-1.44516	-0.531225	1.44516	down	206.587	227.078	205.877	160.209	192.956	157.308	0.0699525	0.212802	0.0663565	-0.289796	-0.0216637	-0.318423
Bradi1g49010.1R_st	0.0497317	0.00949754	-1.56033	-0.641847	1.56033	down	-1.67882	-0.747448	1.67882	down	-1.11785	-0.160731	1.11785	down	-1.45265	-0.538689	1.45265	down	934.523	915.714	602.741	810.802	570.842	623.967	0.337485	0.295053	-0.304362	0.134322	-0.409963	-0.243636
Bradi1g49040.1R_st	0.0211549	0.00270104	-1.2262	-0.294197	1.2262	down	-1.17648	-0.234477	1.17648	down	-1.05526	-0.0775985	1.05526	down	-1.30033	-0.378883	1.30033	down	172.292	167.531	140.703	158.529	146.65	128.65	0.144645	0.103109	-0.149553	0.0255101	-0.0898325	-0.275774
Bradi1g49060.1R_st	0.00357432	0.000208471	-1.89428	-0.921653	1.89428	down	-2.0318	-1.02276	2.0318	down	-1.60981	-0.686894	1.60981	down	-3.12659	-1.64459	3.12659	down	18.8327	37.6496	9.99075	23.181	9.2137	11.9353	0.469942	1.4868	-0.451711	0.799907	-0.552816	-0.157787
Bradi1g49110.1R_st	0.00039287	7.27142e-06	1.23946	0.309714	1.23946	up	1.76456	0.819312	1.76456	up	2.3604	1.23903	2.3604	up	2.25238	1.17145	2.25238	up	199.625	129.11	248.912	305.665	352.548	290.718	-0.488079	-1.11463	-0.178365	0.124397	0.331234	0.0568161
Bradi1g49120.1R_st	0.000141503	1.5346e-06	1.60736	0.68469	1.60736	up	2.11828	1.08289	2.11828	up	2.59804	1.37742	2.59804	up	2.63204	1.39618	2.63204	up	55.8104	30.2448	89.7119	78.498	119.116	79.5228	-0.511847	-1.39189	0.172843	-0.0144641	0.571046	0.00429368
Bradi1g49130.1R_st	0.00276113	0.000143968	1.21757	0.283999	1.21757	up	1.46407	0.549981	1.46407	up	1.55837	0.640037	1.55837	up	1.63791	0.711858	1.63791	up	67.0929	48.848	81.7279	75.5442	98.3897	79.3467	-0.197987	-0.667891	0.0860122	-0.0278542	0.351994	0.0439661
Bradi1g49160.1R_st	0.00430482	0.000276976	-1.19131	-0.252544	1.19131	down	-1.48899	-0.574337	1.48899	down	-1.35639	-0.439767	1.35639	down	-1.35946	-0.443028	1.35946	down	89.3261	90.3584	74.8932	66.5653	60.2049	66.3095	0.280224	0.295587	0.0276802	-0.14418	-0.294114	-0.147441
Bradi1g49180.1R_st	0.00724364	0.000585604	1.20486	0.268867	1.20486	up	1.42559	0.511564	1.42559	up	2.47832	1.30936	2.47832	up	2.89829	1.5352	2.89829	up	866.559	616.521	1033.26	1522.41	1228.15	1780.16	-0.317405	-0.779363	-0.0485379	0.530001	0.194159	0.755838
Bradi1g49260.1F_at	0.00769016	0.00064098	-1.79268	-0.842118	1.79268	down	-1.67392	-0.74323	1.67392	down	-1.48969	-0.575008	1.48969	down	-1.64528	-0.718333	1.64528	down	38.201	39.9824	21.2825	26.2605	22.7714	23.9154	0.548763	0.587732	-0.293355	0.0127232	-0.194467	-0.130601
Bradi1g49300.1R_st	0.00544811	0.000389687	1.38183	0.466583	1.38183	up	1.94946	0.963077	1.94946	up	3.4102	1.76986	3.4102	up	4.07665	2.02739	4.07665	up	304.214	232.199	400.602	777.739	556.831	928.842	-0.733569	-1.05018	-0.266986	0.719677	0.229507	0.977205
Bradi1g49300.2R_st	0.0154421	0.00170268	1.796	0.844784	1.796	up	2.71014	1.43837	2.71014	up	7.60002	2.926	7.60002	up	10.1384	3.34176	10.1384	up	32.3675	14.9586	54.2696	110.948	77.4031	147.62	-1.3291	-2.20747	-0.484316	0.718538	0.109268	1.1343
Bradi1g49340.1R_st	0.0251335	0.00352825	-1.03188	-0.0452812	1.03188	down	1.10715	0.146849	1.10715	up	1.2879	0.365024	1.2879	up	1.17476	0.232369	1.17476	up	47.3046	42.9639	45.8379	55.3036	52.4415	50.4918	-0.0241425	-0.163866	-0.0694237	0.201159	0.122707	0.0685034
Bradi1g49470.1R_st	0.00182962	7.7435e-05	1.24303	0.313859	1.24303	up	-1.03993	-0.0564852	1.03993	down	1.20066	0.263823	1.20066	up	4.19953	2.07023	4.19953	up	76.8556	67.3983	95.3138	81.0743	73.8823	285.068	-0.091691	-0.281987	0.222168	-0.0181639	-0.148176	1.78824
Bradi1g49500.1F_at	0.00243064	0.00011858	-1.28381	-0.360428	1.28381	down	-1.72046	-0.78279	1.72046	down	-1.37023	-0.454415	1.37023	down	-2.13819	-1.09639	2.13819	down	34.4248	38.4584	26.8098	27.805	20.1462	17.8612	0.316448	0.467612	-0.0439798	0.0131977	-0.466342	-0.628779
Bradi1g49500.1R_st	0.0230301	0.00307258	-1.5221	-0.60606	1.5221	down	-1.8367	-0.877114	1.8367	down	1.00314	0.0045301	1.00314	up	-1.25852	-0.331724	1.25852	down	905.125	842.429	597.183	842.183	495.313	666.722	0.394318	0.291192	-0.211742	0.295722	-0.482797	-0.0405321
Bradi1g49620.1R_st	5.89965e-05	3.94378e-07	-1.87171	-0.904358	1.87171	down	-1.97299	-0.980383	1.97299	down	-1.39943	-0.48484	1.39943	down	-1.1989	-0.261712	1.1989	down	123.446	160.467	65.8534	114.637	62.5129	133.941	0.0803409	0.459519	-0.824017	-0.0253205	-0.900042	0.197807
Bradi1g49660.1R_st	0.0434812	0.0078297	-1.14654	-0.197289	1.14654	down	-1.01147	-0.0164472	1.01147	down	1.344	0.426535	1.344	up	2.28019	1.18915	2.28019	up	65.4617	49.661	57.3636	65.9107	64.3096	111.773	0.0197601	-0.383453	-0.177529	0.0430822	0.00331291	0.805699
Bradi1g49720.1R_st	0.00612533	0.000455273	1.55302	0.635077	1.55302	up	1.50779	0.592433	1.50779	up	1.54836	0.630738	1.54836	up	2.00219	1.00158	2.00219	up	23.3763	23.863	36.7199	36.4911	35.2604	47.3231	-0.500641	-0.486608	0.134436	0.144131	0.0917926	0.514968
Bradi1g49730.1R_st	0.0478677	0.00898957	-1.18814	-0.248702	1.18814	down	-1.27722	-0.353008	1.27722	down	-1.11052	-0.151241	1.11052	down	-1.15726	-0.210719	1.15726	down	36.0383	31.3203	30.1084	28.199	28.0189	27.0755	0.280069	0.0869791	0.031367	-0.0642617	-0.0729396	-0.12374
Bradi1g49760.1R_st	0.0198904	0.00247007	-1.02868	-0.0407907	1.02868	down	1.00044	0.000632126	1.00044	up	-1.59669	-0.675083	1.59669	down	-1.40242	-0.48792	1.40242	down	83.1406	92.1464	80.5426	57.7063	83.0929	65.8149	0.0371346	0.192058	-0.00365607	-0.483024	0.0377668	-0.295862
Bradi1g49970.1R_st	0.00099076	3.08384e-05	-1.67254	-0.742041	1.67254	down	-1.68986	-0.756905	1.68986	down	-1.35689	-0.440307	1.35689	down	-1.8883	-0.917091	1.8883	down	105.08	121.204	62.9775	89.262	62.8558	64.1319	0.56445	0.769626	-0.177591	0.329319	-0.192455	-0.147465
Bradi1g49980.2R_st	0.0469412	0.0087587	-1.53014	-0.613663	1.53014	down	-1.35274	-0.435885	1.35274	down	-1.10967	-0.150126	1.10967	down	-1.44686	-0.532925	1.44686	down	67.6783	84.8319	44.3217	76.3018	50.6009	59.3068	0.0656343	0.390185	-0.548029	0.240059	-0.370251	-0.14274
Bradi1g49990.1R_st	0.00321059	0.000179208	-1.45125	-0.537295	1.45125	down	-1.27841	-0.354347	1.27841	down	-2.45751	-1.2972	2.45751	down	-3.16431	-1.66189	3.16431	down	190.181	299.22	131.112	119.067	150.108	93.1852	0.439039	1.06136	-0.0982558	-0.235842	0.0846915	-0.600533
Bradi1g50060.1R_st	0.0175994	0.00204605	-1.24875	-0.320482	1.24875	down	-1.67034	-0.740139	1.67034	down	-1.95912	-0.970207	1.95912	down	-1.93772	-0.954361	1.93772	down	42.4434	44.8316	34.157	22.8642	25.2416	23.0895	0.483493	0.577435	0.163011	-0.392772	-0.256646	-0.376926
Bradi1g50070.1F_at	0.019283	0.00235166	-2.03749	-1.02679	2.03749	down	-3.20054	-1.67832	3.20054	down	-2.39663	-1.261	2.39663	down	-4.26919	-2.09396	4.26919	down	63.5765	100.923	29.0809	39.4876	17.7091	22.0119	0.748326	1.49688	-0.278464	0.23587	-0.929991	-0.597088
Bradi1g50070.1R_st	0.000732598	1.90075e-05	-2.11565	-1.0811	2.11565	down	-2.88093	-1.52653	2.88093	down	-1.42317	-0.509112	1.42317	down	-2.52681	-1.33732	2.52681	down	875.721	1157.77	413.706	816.847	312.118	461.004	0.759392	1.16106	-0.321705	0.651952	-0.767142	-0.176253
Bradi1g50210.1R_st	0.0148565	0.00161445	-1.19047	-0.251528	1.19047	down	-1.14733	-0.19828	1.14733	down	-1.19087	-0.252013	1.19087	down	-1.05396	-0.0758204	1.05396	down	43.8192	38.6945	36.7955	32.4823	38.1972	36.711	0.212156	0.0337248	-0.0393718	-0.218288	0.0138763	-0.0420957
Bradi1g50230.1R_st	0.000804044	2.21147e-05	-1.61069	-0.687682	1.61069	down	-1.59228	-0.671097	1.59228	down	-1.19713	-0.259582	1.19713	down	-1.2825	-0.358953	1.2825	down	77.9096	66.05	48.3782	55.0366	48.8664	51.4175	0.53851	0.299082	-0.149172	0.0395002	-0.132587	-0.0598714
Bradi1g50330.1R_st	0.00669227	0.000520339	1.01426	0.0204277	1.01426	up	1.08397	0.11632	1.08397	up	1.27633	0.351997	1.27633	up	1.28796	0.365084	1.28796	up	90.0371	75.246	91.3954	96.0173	97.694	96.9416	-0.0252271	-0.284242	-0.00479937	0.0677543	0.0910926	0.0808418
Bradi1g50370.1R_st	0.0178576	0.00209825	1.11078	0.151569	1.11078	up	1.42624	0.512221	1.42624	up	1.00094	0.00136042	1.00094	up	1.43235	0.518382	1.43235	up	40.3672	46.1827	45.1392	46.0363	57.5546	66.5945	-0.261351	-0.0730677	-0.109782	-0.0717073	0.250871	0.445314
Bradi1g50390.1R_st	0.00221584	0.000100817	1.40876	0.494428	1.40876	up	1.32944	0.410814	1.32944	up	-5.06093	-2.3394	5.06093	down	-3.71234	-1.89233	3.71234	down	688.538	936.694	965.405	184.164	921.574	252.836	-0.278413	0.166241	0.216015	-2.17316	0.132401	-1.72609
Bradi1g50400.1R_st	0.0114798	0.00112089	-1.30674	-0.385977	1.30674	down	-1.39186	-0.477015	1.39186	down	-1.60396	-0.681642	1.60396	down	-1.79284	-0.842244	1.79284	down	43.1324	47.7194	32.6598	29.6197	30.5846	26.4531	0.392088	0.545813	0.0061113	-0.135829	-0.0849265	-0.296432
Bradi1g50410.1R_st	0.0144338	0.00155283	1.01176	0.0168626	1.01176	up	-1.04424	-0.0624594	1.04424	down	-1.49619	-0.581289	1.49619	down	-1.54522	-0.627809	1.54522	down	146.7	191.466	147.886	128.109	140.175	123.672	0.0145552	0.401435	0.0314178	-0.179854	-0.0479042	-0.226374
Bradi1g50630.1R_st	0.0183387	0.00217751	-1.42695	-0.512931	1.42695	down	-1.38383	-0.468668	1.38383	down	-1.01275	-0.018277	1.01275	down	-1.1189	-0.162078	1.1189	down	117.228	111.844	81.9965	110.438	84.69	99.7338	0.223517	0.155619	-0.289414	0.137342	-0.245151	-0.00645852
Bradi1g50640.1R_st	0.0445756	0.00811603	-1.23533	-0.3049	1.23533	down	-1.04458	-0.0629275	1.04458	down	-1.27229	-0.347424	1.27229	down	1.41578	0.501593	1.41578	up	43.8085	37.3166	35.6043	29.455	42.5039	52.8822	0.12314	-0.11391	-0.18176	-0.461334	0.0602126	0.387683
Bradi1g50740.1R_st	0.0245901	0.00340838	-1.08347	-0.115658	1.08347	down	-1.17677	-0.234831	1.17677	down	-1.10647	-0.145968	1.10647	down	-1.40034	-0.485779	1.40034	down	74.9508	73.9066	68.7926	66.4879	63.4099	52.5793	0.151609	0.13273	0.0359503	-0.0132382	-0.0832225	-0.353049
Bradi1g50790.1R_st	0.0269945	0.00391919	-1.1176	-0.160402	1.1176	down	-1.12478	-0.169646	1.12478	down	-1.13981	-0.188791	1.13981	down	-1.31853	-0.398935	1.31853	down	170.392	171.512	152.094	150.4	151.463	129.955	0.123264	0.134936	-0.0371378	-0.0538554	-0.0463824	-0.263999
Bradi1g50810.1R_st	0.0289453	0.00434996	1.2319	0.30088	1.2319	up	1.67699	0.745876	1.67699	up	-1.451	-0.537045	1.451	down	-1.14282	-0.192602	1.14282	down	91.1286	105.627	112.811	72.8854	153.577	92.4165	-0.177466	0.0357707	0.123414	-0.501275	0.568409	-0.156832
Bradi1g50820.1R_st	0.0486894	0.00922282	1.24829	0.319952	1.24829	up	1.12331	0.167753	1.12331	up	-2.08737	-1.06169	2.08737	down	-1.87919	-0.910113	1.87919	down	182.886	219.205	227.516	104.73	204.951	116.447	-0.0952992	0.164039	0.224652	-0.89765	0.0724533	-0.746074
Bradi1g50950.1R_st	0.00630249	0.000475287	-1.02184	-0.0311708	1.02184	down	1.14936	0.200829	1.14936	up	1.2618	0.33548	1.2618	up	1.8982	0.92463	1.8982	up	41.6224	33.7917	40.7788	42.3517	47.9316	64.0072	-0.0480473	-0.357838	-0.0792181	-0.0223589	0.152782	0.566791
Bradi1g50970.1R_st	0.0479309	0.00900745	-1.13222	-0.179158	1.13222	down	1.01782	0.0254854	1.01782	up	-1.60369	-0.681391	1.60369	down	-1.78941	-0.839482	1.78941	down	230.271	297.265	203.397	184.145	238.065	164.862	0.130129	0.487765	-0.0490289	-0.193626	0.155615	-0.351717
Bradi1g51020.1R_st	0.016546	0.0018724	-1.18216	-0.241422	1.18216	down	-1.25076	-0.322801	1.25076	down	-1.508	-0.592633	1.508	down	-1.78949	-0.839552	1.78949	down	832.589	703.219	701.288	466.215	663.681	392.844	0.267115	0.0389169	0.0256929	-0.553716	-0.055686	-0.800635
Bradi1g51040.1R_st	0.00411769	0.000258054	-1.08278	-0.114741	1.08278	down	-1.0861	-0.119154	1.0861	down	-1.96632	-0.975499	1.96632	down	-2.36766	-1.24346	2.36766	down	820.801	975.371	754.567	495.534	752.341	413.253	0.154242	0.406777	0.0395006	-0.568723	0.0350879	-0.836687
Bradi1g51170.1R_st	0.00582873	0.000427627	-1.12941	-0.175573	1.12941	down	1.07643	0.106256	1.07643	up	1.45183	0.537876	1.45183	up	1.44149	0.527564	1.44149	up	147.187	162.233	130.684	235.865	158.472	233.852	-0.113236	0.0270934	-0.288809	0.56497	-0.00698026	0.554657
Bradi1g51240.1R_st	0.0219728	0.00285369	-1.21927	-0.286017	1.21927	down	-1.40241	-0.487909	1.40241	down	-1.34548	-0.428121	1.34548	down	-1.22477	-0.292507	1.22477	down	104.634	107.24	85.8172	80.1536	75.27	87.5595	0.238148	0.273952	-0.0478687	-0.154169	-0.24976	-0.0185547
Bradi1g51360.1R_st	0.0418236	0.0073609	-1.24989	-0.3218	1.24989	down	-1.47356	-0.559305	1.47356	down	-1.39388	-0.479107	1.39388	down	-1.47438	-0.560113	1.47438	down	68.5821	66.6957	55.352	47.6025	47.0903	44.8696	0.317586	0.26535	-0.00421381	-0.213756	-0.241719	-0.294763
Bradi1g51390.1R_st	0.0175994	0.00204581	1.00152	0.00219067	1.00152	up	1.25138	0.323514	1.25138	up	1.19627	0.258547	1.19627	up	1.55167	0.633821	1.55167	up	159.407	129.951	159.714	154.879	199.59	202.24	-0.0511353	-0.353475	-0.0489446	-0.0949278	0.272379	0.280347
Bradi1g51420.1R_st	0.0245901	0.00341774	-1.17237	-0.229427	1.17237	down	-1.07811	-0.108499	1.07811	down	-1.79881	-0.847041	1.79881	down	-1.51534	-0.599641	1.51534	down	41.6354	52.55	35.5792	29.1905	39.1407	34.7495	0.153034	0.490467	-0.0763927	-0.356575	0.044535	-0.109175
Bradi1g51430.1R_st	5.16066e-05	3.17645e-07	1.10587	0.145176	1.10587	up	1.25075	0.322797	1.25075	up	1.29201	0.369619	1.29201	up	1.59629	0.674723	1.59629	up	231.158	206.875	255.629	267.348	289.327	330.505	-0.171363	-0.33131	-0.0261869	0.0383091	0.151434	0.343413
Bradi1g51540.1R_st	0.0463223	0.00861113	-1.13306	-0.180226	1.13306	down	-1.11995	-0.16343	1.11995	down	-3.44379	-1.784	3.44379	down	-2.0654	-1.04642	2.0654	down	111.463	145.952	100.789	42.2629	99.9951	73.2263	0.0482364	0.453823	-0.131989	-1.33017	-0.115194	-0.592595
Bradi1g51610.1R_st	0.000140288	1.4946e-06	1.12964	0.17586	1.12964	up	2.11736	1.08227	2.11736	up	2.04059	1.02898	2.04059	up	3.2165	1.68549	3.2165	up	31.819	26.592	35.5272	54.14	66.7181	85.4291	-0.223739	-0.472495	-0.0478787	0.556488	0.858527	1.21299
Bradi1g51670.1R_st	0.00188152	8.11249e-05	-1.20465	-0.268613	1.20465	down	-1.32197	-0.402695	1.32197	down	-1.39987	-0.485288	1.39987	down	-1.87523	-0.907069	1.87523	down	2933.12	3043.57	2435.22	2171.76	2217.55	1627.43	0.327736	0.38299	0.059123	-0.102298	-0.0749582	-0.524079
Bradi1g51910.1R_st	0.000942794	2.87448e-05	-1.49453	-0.579695	1.49453	down	-2.20948	-1.14371	2.20948	down	-1.60856	-0.685768	1.60856	down	-1.746	-0.804055	1.746	down	41.5532	28.8341	27.6489	17.879	18.5883	16.5017	0.817445	0.303747	0.23775	-0.382021	-0.326263	-0.500308
Bradi1g52020.1R_st	0.041261	0.00721787	-1.18698	-0.247295	1.18698	down	-1.30329	-0.382163	1.30329	down	-1.12701	-0.172505	1.12701	down	-1.482	-0.567546	1.482	down	1294.63	1161.24	1089.97	1026.11	990.202	792.399	0.328047	0.169865	0.0807514	-0.00264025	-0.0541159	-0.397681
Bradi1g52160.1R_st	0.000460701	9.38855e-06	1.36283	0.446604	1.36283	up	1.62281	0.698494	1.62281	up	1.24158	0.312179	1.24158	up	1.40734	0.49297	1.40734	up	152.413	139.422	207.879	173.444	247.429	196.476	-0.2838	-0.411713	0.162804	-0.0995343	0.414694	0.0812569
Bradi1g52230.1R_st	0.00201938	8.85033e-05	-1.51249	-0.596926	1.51249	down	-1.91036	-0.933844	1.91036	down	-1.45411	-0.540134	1.45411	down	-1.33533	-0.4172	1.33533	down	83.7988	79.4538	55.3173	54.525	44.1363	59.3721	0.499767	0.423979	-0.0971597	-0.116154	-0.434078	0.00677919
Bradi1g52280.1R_st	1.08915e-05	2.15293e-08	1.15863	0.212416	1.15863	up	1.2452	0.316382	1.2452	up	2.23848	1.16252	2.23848	up	2.22532	1.15401	2.22532	up	344.503	187.508	399.681	419.858	429.025	417.084	-0.228582	-1.10667	-0.0161661	0.0558548	0.0877997	0.0473461
Bradi1g52290.1R_st	0.0109028	0.0010404	1.64862	0.721261	1.64862	up	2.00831	1.00598	2.00831	up	1.18361	0.243197	1.18361	up	1.32187	0.402586	1.32187	up	88.2666	83.1955	142.868	97.6871	174.377	108.973	-0.322882	-0.393151	0.398379	-0.149954	0.683103	0.0094347
Bradi1g52360.1R_st	0.00479549	0.000326649	1.4463	0.532367	1.4463	up	1.68882	0.756015	1.68882	up	1.49441	0.579574	1.49441	up	1.79917	0.847333	1.79917	up	106.497	93.9725	154.107	139.737	183.099	168.375	-0.419832	-0.606941	0.112535	-0.0273669	0.336183	0.240392
Bradi1g52450.1F_at	0.000994618	3.1e-05	1.91176	0.934898	1.91176	up	2.47089	1.30503	2.47089	up	1.80462	0.851692	1.80462	up	2.4774	1.30883	2.4774	up	11.6853	13.2162	22.2548	23.7337	28.4738	32.6207	-0.962341	-0.769019	-0.0274428	0.0826724	0.342691	0.539808
Bradi1g52450.1R_st	0.00438255	0.000283991	1.43227	0.518301	1.43227	up	1.56405	0.645291	1.56405	up	1.46027	0.54624	1.46027	up	1.54651	0.629012	1.54651	up	73.8286	66.3948	105.411	96.7372	115.865	102.443	-0.410979	-0.55952	0.107322	-0.0132804	0.234311	0.0694921
Bradi1g52460.1R_st	0.00981276	0.000904405	1.09204	0.127029	1.09204	up	1.1804	0.239278	1.1804	up	1.27331	0.348589	1.27331	up	1.3507	0.433702	1.3507	up	4632.76	4574.8	5062.05	5807.81	5473.99	6156.33	-0.157063	-0.180399	-0.0300341	0.16819	0.082215	0.253303
Bradi1g52480.1R_st	0.011521	0.00112875	-1.10326	-0.141771	1.10326	down	-1.13593	-0.183873	1.13593	down	1.00876	0.0125892	1.00876	up	-1.57548	-0.65579	1.57548	down	81.0632	80.3749	73.3367	81.3708	71.3702	51.0434	0.107907	0.09798	-0.0338647	0.110569	-0.0759665	-0.55781
Bradi1g52510.1R_st	0.000140415	1.50967e-06	1.03003	0.0426933	1.03003	up	1.27774	0.353598	1.27774	up	2.61657	1.38767	2.61657	up	3.09911	1.63185	3.09911	up	267.643	246.705	275.16	644.922	341.009	767.79	-0.131641	-0.244539	-0.0889481	1.14314	0.221957	1.38732
Bradi1g52550.1R_st	0.0142587	0.00151314	1.01243	0.0178208	1.01243	up	1.14732	0.198265	1.14732	up	1.46329	0.549218	1.46329	up	1.66359	0.734297	1.66359	up	1277.17	1010.6	1281.29	1477.9	1450.72	1683.62	-0.138802	-0.462172	-0.120981	0.0870457	0.0594625	0.272125
Bradi1g52550.4R_st	0.0280785	0.00417629	1.13677	0.184942	1.13677	up	1.96406	0.973835	1.96406	up	2.50826	1.32669	2.50826	up	4.41469	2.14231	4.41469	up	26.9402	16.4085	31.0275	40.932	50.3086	80.309	-0.649252	-1.28867	-0.46431	0.0380158	0.324583	0.853642
Bradi1g52570.1R_st	0.0249173	0.00349061	1.52786	0.611513	1.52786	up	2.06329	1.04495	2.06329	up	1.89641	0.923274	1.89641	up	2.27688	1.18706	2.27688	up	51.0756	44.7205	77.2067	82.8904	104.025	100.221	-0.6972	-0.872844	-0.0856873	0.0504303	0.347748	0.314213
Bradi1g52640.1R_st	0.00926105	0.000834067	1.08208	0.113814	1.08208	up	1.37887	0.463485	1.37887	up	1.49219	0.577435	1.49219	up	1.86862	0.901971	1.86862	up	74.7093	66.4342	80.8982	98.7347	103.906	123.63	-0.245691	-0.41607	-0.131877	0.161365	0.217794	0.485901
Bradi1g52680.1R_st	0.00113097	3.81794e-05	-1.1768	-0.234865	1.1768	down	-1.33697	-0.418969	1.33697	down	-1.43355	-0.519595	1.43355	down	-1.69973	-0.76531	1.69973	down	198.854	195.264	169.144	136.318	148.429	114.878	0.316677	0.291928	0.0818119	-0.227667	-0.102291	-0.473381
Bradi1g52740.1R_st	0.0221969	0.00291012	1.18148	0.240595	1.18148	up	1.16062	0.214891	1.16062	up	1.45895	0.544927	1.45895	up	1.29598	0.374049	1.29598	up	23.0654	22.4099	27.0686	32.5405	26.5878	28.9561	-0.210192	-0.248681	0.0304028	0.296246	0.00469939	0.125368
Bradi1g53070.1R_st	0.000774531	2.07934e-05	-1.09303	-0.12833	1.09303	down	-1.08466	-0.117249	1.08466	down	-1.5496	-0.631897	1.5496	down	-1.56431	-0.645524	1.56431	down	57.2844	57.7596	52.456	37.2855	52.8891	36.9217	0.172895	0.184253	0.044565	-0.447644	0.0556459	-0.461271
Bradi1g53210.1R_st	8.75188e-05	7.4593e-07	-1.37195	-0.45623	1.37195	down	-1.75864	-0.81446	1.75864	down	-1.52474	-0.608567	1.52474	down	-1.69399	-0.760426	1.69399	down	500.455	590.25	364.59	386.087	284.534	347.484	0.416675	0.6525	-0.0395552	0.0439329	-0.397785	-0.107926
Bradi1g53360.1R_st	0.0225362	0.00297184	1.20955	0.274465	1.20955	up	1.40434	0.489894	1.40434	up	1.23571	0.305335	1.23571	up	1.47826	0.563904	1.47826	up	41.8847	32.8392	50.735	40.5499	59.1589	48.6278	-0.117014	-0.463177	0.157452	-0.157841	0.37288	0.100728
Bradi1g53440.1R_st	0.00291924	0.000157228	-1.09599	-0.132236	1.09599	down	-1.04841	-0.0682087	1.04841	down	-2.08677	-1.06127	2.08677	down	-2.75455	-1.46182	2.75455	down	137.391	189.717	125.056	91.2234	131.671	69.0337	0.14514	0.617525	0.012904	-0.443746	0.0769315	-0.844293
Bradi1g53470.1R_st	0.029018	0.00437088	-1.27116	-0.34614	1.27116	down	-1.47028	-0.556088	1.47028	down	-1.9533	-0.965911	1.9533	down	-3.0742	-1.62021	3.0742	down	426.546	516.815	320.571	257.35	279.312	164.811	0.482139	0.797518	0.135999	-0.168392	-0.073949	-0.822692
Bradi1g53560.1R_st	0.00823659	0.000705453	1.06779	0.0946252	1.06779	up	1.50616	0.590871	1.50616	up	2.60368	1.38055	2.60368	up	2.49596	1.31959	2.49596	up	16.5989	7.73455	17.6955	20.2915	25.253	19.3917	-0.130219	-1.22879	-0.035594	0.151763	0.460651	0.0908017
Bradi1g53740.1R_st	0.0131878	0.00136313	-1.03575	-0.0506827	1.03575	down	-1.03125	-0.0443899	1.03125	down	-1.81568	-0.860514	1.81568	down	-1.82254	-0.865954	1.82254	down	267.656	310.269	258.089	170.544	260.13	169.507	0.0987444	0.307179	0.0480617	-0.553335	0.0543545	-0.558775
Bradi1g53770.1R_st	0.00254133	0.000126987	-2.30051	-1.20195	2.30051	down	-2.44705	-1.29104	2.44705	down	-1.26361	-0.337549	1.26361	down	-1.30401	-0.382957	1.30401	down	91.0456	75.1353	39.5692	59.3645	37.1904	58.1973	0.704945	0.429379	-0.497008	0.0918307	-0.586099	0.0464227
Bradi1g53800.1R_st	0.00387882	0.00023644	-1.15557	-0.20861	1.15557	down	-1.24131	-0.311868	1.24131	down	-1.19214	-0.253559	1.19214	down	-1.46397	-0.549882	1.46397	down	475.478	491.084	412.156	410.204	383.301	334.066	0.221755	0.262283	0.0131458	0.00872374	-0.090112	-0.287599
Bradi1g53860.1R_st	0.040756	0.00709032	1.19091	0.252068	1.19091	up	1.25203	0.324264	1.25203	up	1.31408	0.394053	1.31408	up	1.19059	0.251673	1.19059	up	45.8252	48.4611	54.9295	63.819	57.3915	57.6134	-0.283047	-0.20519	-0.0309785	0.188863	0.041217	0.0464828
Bradi1g53870.1R_st	0.00180533	7.58036e-05	1.08517	0.117922	1.08517	up	-1.00914	-0.0131256	1.00914	down	-1.56872	-0.649586	1.56872	down	-1.92182	-0.94247	1.92182	down	511.022	613.39	555.05	391.454	506.654	319.177	-0.00199938	0.26119	0.115923	-0.388396	-0.015125	-0.68128
Bradi1g53890.1R_st	0.00440176	0.000285788	1.07132	0.0993946	1.07132	up	1.17357	0.230908	1.17357	up	1.46781	0.553662	1.46781	up	1.63994	0.713639	1.63994	up	26.2993	21.3626	28.1815	31.3008	31.059	34.9715	-0.0945628	-0.396826	0.00483179	0.156836	0.136345	0.316813
Bradi1g53920.1R_st	0.0132538	0.00137161	-1.11653	-0.15902	1.11653	down	-1.23984	-0.310153	1.23984	down	-1.17569	-0.233512	1.17569	down	-1.33018	-0.411626	1.33018	down	373.451	352.136	335.119	299.442	301.896	264.788	0.214287	0.129103	0.0552667	-0.104408	-0.0958665	-0.282522
Bradi1g54080.1R_st	0.0277368	0.00408722	1.65708	0.72864	1.65708	up	1.4389	0.524963	1.4389	up	1.74411	0.802488	1.74411	up	1.69001	0.757031	1.69001	up	15.1059	15.549	25.1856	26.5107	21.8719	25.9604	-0.530129	-0.516913	0.19851	0.285576	-0.00516685	0.240118
Bradi1g54160.1R_st	0.035771	0.00591526	-1.31715	-0.397425	1.31715	down	-1.44201	-0.528084	1.44201	down	-1.31719	-0.397458	1.31719	down	-1.31866	-0.399077	1.31866	down	27.6393	29.2766	20.9467	22.2326	19.4391	22.2039	0.318727	0.40558	-0.0786974	0.00812149	-0.209356	0.00650287
Bradi1g54210.1R_st	0.0462168	0.00857139	1.0798	0.110762	1.0798	up	1.1043	0.143131	1.1043	up	1.59598	0.674445	1.59598	up	1.6405	0.714134	1.6405	up	340.882	147.694	368.667	234.351	379.895	240.844	0.115459	-1.09951	0.226221	-0.425065	0.25859	-0.385376
Bradi1g54220.1R_st	0.0049441	0.000343473	1.2154	0.281429	1.2154	up	1.49731	0.582373	1.49731	up	1.51536	0.599657	1.51536	up	1.7459	0.803972	1.7459	up	68.3512	53.9018	82.2387	81.187	101.534	93.6309	-0.280417	-0.615348	0.00101248	-0.015691	0.301956	0.188625
Bradi1g54230.1R_st	0.0214043	0.00274719	1.20544	0.269565	1.20544	up	1.51586	0.600135	1.51586	up	1.4455	0.531572	1.4455	up	1.66152	0.732507	1.66152	up	33.3327	26.8824	39.818	38.0357	50.034	43.7498	-0.225308	-0.551501	0.0442564	-0.0199289	0.374826	0.181006
Bradi1g54270.1R_st	0.000171744	2.04345e-06	1.02075	0.0296335	1.02075	up	-1.13994	-0.188961	1.13994	down	-1.98771	-0.991106	1.98771	down	-2.23353	-1.15932	2.23353	down	698.454	813.992	713.89	409.487	613.43	364.224	0.0618429	0.281035	0.0914764	-0.710072	-0.127118	-0.87829
Bradi1g54290.3R_st	0.0113243	0.00110286	2.02208	1.01584	2.02208	up	3.19942	1.67781	3.19942	up	1.35351	0.436706	1.35351	up	2.21587	1.14787	2.21587	up	50.8751	67.9012	96.2926	89.8442	150.81	147.167	-0.959651	-0.477791	0.0561852	-0.0410848	0.718158	0.670079
Bradi1g54350.1R_st	0.0166271	0.00188466	1.35046	0.433446	1.35046	up	-1.10741	-0.147191	1.10741	down	1.94178	0.957378	1.94178	up	2.4552	1.29584	2.4552	up	49.9539	40.0437	66.6818	77.2459	45.1479	97.983	-0.238212	-0.547793	0.195235	0.409585	-0.385403	0.748049
Bradi1g54360.1R_st	0.00187094	8.04344e-05	1.5437	0.626394	1.5437	up	1.69812	0.763936	1.69812	up	1.19572	0.257881	1.19572	up	1.41687	0.502703	1.41687	up	215.091	220.177	333.939	263.619	365.428	311.602	-0.418311	-0.387029	0.208082	-0.129148	0.345624	0.115674
Bradi1g54380.1R_st	0.00230145	0.000109231	-1.58949	-0.668562	1.58949	down	-1.89623	-0.923138	1.89623	down	-1.75439	-0.810968	1.75439	down	-2.32223	-1.21551	2.32223	down	430.58	427.213	271.836	241.951	230.577	182.811	0.669978	0.654322	0.00141621	-0.156645	-0.253159	-0.56119
Bradi1g54400.5R_st	0.04121	0.0072055	1.43346	0.5195	1.43346	up	1.73955	0.798718	1.73955	up	1.43813	0.524193	1.43813	up	2.23315	1.15908	2.23315	up	268.313	221.625	386.394	311.104	466.031	482.976	-0.349286	-0.633143	0.170215	-0.10895	0.449432	0.525935
Bradi1g54510.1R_st	0.00718006	0.000577376	-1.00016	-0.000226658	1.00016	down	-1.06233	-0.0872285	1.06233	down	-1.37306	-0.457398	1.37306	down	-1.47789	-0.563539	1.47789	down	353.738	376.317	353.456	274.214	332.819	255.672	0.059309	0.149916	0.0590823	-0.307483	-0.0279194	-0.413623
Bradi1g54690.1R_st	0.0183986	0.00218914	1.60457	0.682191	1.60457	up	2.24974	1.16976	2.24974	up	1.1434	0.193325	1.1434	up	1.33179	0.41337	1.33179	up	50.8197	57.4254	80.9418	65.4936	111.667	76.2254	-0.469765	-0.262615	0.212425	-0.0692904	0.699994	0.150755
Bradi1g54810.1R_st	0.0187962	0.00226874	1.06572	0.091835	1.06572	up	1.22522	0.293039	1.22522	up	1.04338	0.0612582	1.04338	up	1.32652	0.407645	1.32652	up	35.2902	33.9531	37.6616	35.5025	43.4261	45.1721	-0.0912418	-0.146953	0.000593185	-0.0856953	0.201797	0.260691
Bradi1g54840.1R_st	0.0198904	0.00247228	1.13386	0.181243	1.13386	up	1.41006	0.495761	1.41006	up	1.26282	0.33665	1.26282	up	1.37747	0.462017	1.37747	up	18.3888	16.906	20.8525	21.1645	26.0282	23.1713	-0.176647	-0.310524	0.00459639	0.0261259	0.319114	0.151493
Bradi1g54950.1F_at	0.00397038	0.000243874	-1.23704	-0.306887	1.23704	down	-1.57723	-0.657389	1.57723	down	-1.66659	-0.736899	1.66659	down	-1.62865	-0.703673	1.62865	down	28.2849	25.6313	22.9245	15.3432	18.0705	15.7834	0.423234	0.276553	0.116347	-0.460345	-0.234154	-0.427119
Bradi1g54950.1R_st	0.000111692	1.04182e-06	-1.6445	-0.717649	1.6445	down	-2.40434	-1.26564	2.40434	down	-2.32282	-1.21588	2.32282	down	-1.89083	-0.91902	1.89083	down	367.687	314.543	223.587	134.865	152.524	165.855	0.80972	0.582739	0.0920709	-0.633139	-0.455919	-0.336282
Bradi1g54970.1R_st	0.00599389	0.000442749	-1.48897	-0.574314	1.48897	down	-1.06508	-0.0909556	1.06508	down	-2.12089	-1.08467	2.12089	down	-1.38134	-0.466065	1.38134	down	196.993	187.174	132.512	88.317	185.03	137.14	0.30427	0.240634	-0.270044	-0.844034	0.213315	-0.225431
Bradi1g54990.1R_st	0.00450667	0.000297683	-1.41701	-0.502854	1.41701	down	-1.5216	-0.605587	1.5216	down	-1.59032	-0.669319	1.59032	down	-1.84901	-0.886752	1.84901	down	49.9479	76.8909	35.8246	48.3231	32.7785	41.7459	0.126209	0.750697	-0.376645	0.0813782	-0.479378	-0.136055
Bradi1g55010.1R_st	0.0223693	0.00294207	1.27217	0.347291	1.27217	up	1.42298	0.508916	1.42298	up	1.59019	0.669203	1.59019	up	1.33554	0.417419	1.33554	up	247.44	275.253	308.226	437.782	344.947	368.875	-0.419666	-0.232741	-0.0723743	0.436462	0.0892506	0.184678
Bradi1g55060.1R_st	0.0492532	0.00937117	1.00571	0.00820772	1.00571	up	1.02984	0.0424248	1.02984	up	1.22815	0.296487	1.22815	up	1.4905	0.575797	1.4905	up	22.6823	19.5444	22.8024	24.0012	23.3445	29.1553	0.00809407	-0.206484	0.0163018	0.0900025	0.0505188	0.369313
Bradi1g55100.1R_st	0.00249253	0.000123715	1.4614	0.547355	1.4614	up	1.84752	0.885588	1.84752	up	1.29242	0.370072	1.29242	up	1.59815	0.676402	1.59815	up	407.933	506.443	603.274	654.233	754.931	808.181	-0.595839	-0.286054	-0.0484839	0.0840173	0.289749	0.390348
Bradi1g55120.1R_st	0.046931	0.00875451	-2.11999	-1.08405	2.11999	down	-2.60539	-1.3815	2.60539	down	-1.68557	-0.753235	1.68557	down	-1.95801	-0.969386	1.95801	down	86.6232	75.5058	41.7837	42.3064	33.009	36.8099	0.992374	0.747709	-0.0916804	-0.00552535	-0.389124	-0.221677
Bradi1g55140.1R_st	0.0379388	0.00640831	1.14366	0.19366	1.14366	up	1.14295	0.192764	1.14295	up	1.71601	0.779058	1.71601	up	1.98583	0.989739	1.98583	up	50.5119	39.9092	57.4523	68.0561	58.0054	78.6705	-0.275625	-0.613896	-0.0819648	0.165162	-0.0828603	0.375843
Bradi1g55250.1R_st	0.00144129	5.32319e-05	1.27339	0.348669	1.27339	up	1.5346	0.617858	1.5346	up	1.35561	0.438939	1.35561	up	1.42258	0.508509	1.42258	up	53.3003	48.5997	67.4482	65.7725	81.2751	69.1321	-0.30005	-0.42602	0.0486194	0.0129194	0.317808	0.0824897
Bradi1g55260.1R_st	0.010698	0.00101684	-1.05407	-0.0759773	1.05407	down	-1.40169	-0.487162	1.40169	down	-1.87505	-0.906931	1.87505	down	-3.27486	-1.71143	3.27486	down	235.712	341.91	224.086	178.608	170.326	105.481	0.14562	0.655797	0.069643	-0.251134	-0.341542	-1.05564
Bradi1g55440.1R_st	3.84407e-05	2.03968e-07	-1.33066	-0.41214	1.33066	down	-1.28596	-0.362847	1.28596	down	-2.04459	-1.03181	2.04459	down	-2.10944	-1.07686	2.10944	down	170.594	199.423	128.328	97.445	132.639	94.6029	0.376942	0.601438	-0.0351985	-0.43037	0.0140953	-0.475421
Bradi1g55510.1R_st	0.0438655	0.00792428	-1.06078	-0.0851295	1.06078	down	-1.10369	-0.142334	1.10369	down	-1.83321	-0.874373	1.83321	down	-1.66919	-0.739144	1.66919	down	238.929	245.345	225.575	133.24	215.679	146.323	0.168827	0.211738	0.0836978	-0.662635	0.0264936	-0.527406
Bradi1g55540.1R_st	0.0414432	0.0072584	1.08295	0.114967	1.08295	up	1.37191	0.456188	1.37191	up	1.08276	0.114714	1.08276	up	1.57919	0.659181	1.57919	up	17.5262	17.4388	18.8474	18.7518	24.2033	27.4263	-0.178313	-0.187504	-0.0633459	-0.0727906	0.277875	0.471676
Bradi1g55560.1F_at	0.00944601	0.000856001	-2.61644	-1.3876	2.61644	down	-3.88116	-1.95649	3.88116	down	-8.4142	-3.07283	8.4142	down	-9.30205	-3.21755	9.30205	down	76.2377	141.077	24.9006	16.2251	17.1298	14.4363	1.64476	2.78718	0.257155	-0.285651	-0.31173	-0.430373
Bradi1g55560.1R_st	0.00119718	4.1265e-05	-4.24733	-2.08656	4.24733	down	-6.02424	-2.59078	6.02424	down	-4.07113	-2.02543	4.07113	down	-4.32888	-2.11399	4.32888	down	771.602	1353.95	182.355	329.126	133.423	319.55	1.24482	2.08004	-0.841736	0.0546079	-1.34596	-0.033957
Bradi1g55570.1R_st	1.08915e-05	2.26579e-08	-4.00161	-2.00058	4.00161	down	-6.74406	-2.75362	6.74406	down	-6.70334	-2.74488	6.70334	down	-12.6164	-3.65723	12.6164	down	5024.39	6336.72	1273.97	939.16	758.208	500.052	2.18498	2.51268	0.184402	-0.232203	-0.568635	-1.14455
Bradi1g55580.1R_st	0.0205671	0.00260193	-1.77143	-0.824915	1.77143	down	-2.44433	-1.28944	2.44433	down	-3.95019	-1.98192	3.95019	down	-3.91015	-1.96722	3.91015	down	79.6825	115.229	45.8373	29.0306	34.121	27.7849	1.0243	1.50327	0.199381	-0.478652	-0.265145	-0.463955
Bradi1g55600.1R_st	6.8005e-07	1.13649e-10	-7.62931	-2.93155	7.62931	down	-20.4018	-4.35062	20.4018	down	-19.6155	-4.29392	19.6155	down	-66.1203	-6.04702	66.1203	down	636.23	1498.97	83.1287	77.0119	31.3537	22.5479	2.86168	4.0993	-0.0698749	-0.194621	-1.48894	-1.94772
Bradi1g55620.1F_at	0.0162068	0.00181806	-2.27401	-1.18524	2.27401	down	-9.25351	-3.21	9.25351	down	-4.73403	-2.24307	4.73403	down	-6.03957	-2.59445	6.03957	down	37.0175	58.6956	14.5504	12.0164	3.68592	12.9928	1.1787	2.00837	-0.00653791	-0.234696	-2.0313	-0.586073
Bradi1g55620.1R_st	2.68302e-05	1.06491e-07	-1.86734	-0.900985	1.86734	down	-3.86079	-1.9489	3.86079	down	-2.22937	-1.15664	2.22937	down	-5.43096	-2.44121	5.43096	down	5761.19	6914.38	3052.69	3099.88	1481.43	1299.98	0.886731	1.16529	-0.0142546	0.0086565	-1.06217	-1.27591
Bradi1g55650.1R_st	0.0137918	0.00144688	1.22381	0.29138	1.22381	up	1.39756	0.482915	1.39756	up	1.28396	0.360605	1.28396	up	1.30401	0.382957	1.30401	up	159.891	150.861	194.437	193.568	223.52	196.594	-0.273635	-0.34931	0.0177452	0.0112946	0.20928	0.0336468
Bradi1g55720.1R_st	0.000543995	1.20686e-05	-1.39628	-0.48159	1.39628	down	-1.80969	-0.855743	1.80969	down	-1.00528	-0.00760278	1.00528	down	-1.5653	-0.646439	1.5653	down	250.311	236.561	179.556	234.506	138.516	151.131	0.388252	0.30124	-0.0933386	0.293637	-0.467492	-0.345199
Bradi1g55990.1R_st	0.00370356	0.000221836	1.02203	0.0314327	1.02203	up	1.06654	0.092938	1.06654	up	1.23801	0.308027	1.23801	up	1.39593	0.481228	1.39593	up	47.1858	41.2462	48.2172	51.1216	50.3367	57.6991	-0.0453918	-0.239113	-0.0139591	0.0689139	0.0475462	0.242115
Bradi1g56060.1R_st	0.00957898	0.000872854	-1.05262	-0.0739813	1.05262	down	-1.12859	-0.174524	1.12859	down	-1.40368	-0.48921	1.40368	down	-1.78764	-0.838058	1.78764	down	24.2396	21.9721	22.898	15.6606	21.2956	12.3525	0.178792	0.0490373	0.10481	-0.440173	0.00426737	-0.78902
Bradi1g56120.1R_st	0.0371633	0.00621381	1.34007	0.422304	1.34007	up	1.40755	0.493187	1.40755	up	1.91311	0.935918	1.91311	up	1.86213	0.89695	1.86213	up	114.637	83.8619	152.566	159.972	158.504	155.71	-0.388768	-0.803707	0.0335361	0.132211	0.104419	0.0932431
Bradi1g56130.1R_st	0.0158082	0.00175882	-1.12104	-0.164837	1.12104	down	-1.2429	-0.313706	1.2429	down	1.00341	0.0049065	1.00341	up	-1.22438	-0.292047	1.22438	down	1544.33	1482.93	1378.15	1487.15	1245.2	1211.17	0.127796	0.0698048	-0.0370413	0.0747113	-0.185911	-0.222242
Bradi1g56150.1F_at	0.00124974	4.41731e-05	-1.52187	-0.605846	1.52187	down	-1.44306	-0.529129	1.44306	down	-1.31897	-0.399408	1.31897	down	-1.42953	-0.515536	1.42953	down	75.3345	83.5746	49.5764	63.1861	52.2907	58.4265	0.272494	0.418369	-0.333352	0.0189614	-0.256635	-0.097167
Bradi1g56160.1R_st	4.48389e-06	4.30873e-09	-1.50062	-0.585559	1.50062	down	-1.30183	-0.380536	1.30183	down	-1.55189	-0.634026	1.55189	down	-2.11677	-1.08187	2.11677	down	38.8236	43.7578	25.8774	28.1777	29.825	20.6669	0.408172	0.579587	-0.177387	-0.0544391	0.0276362	-0.502279
Bradi1g56260.1R_st	0.0239011	0.00325494	1.3213	0.40196	1.3213	up	1.35783	0.441302	1.35783	up	-4.98618	-2.31794	4.98618	down	1.02114	0.030179	1.02114	up	58.541	82.6476	75.987	16.3337	79.4263	90.1229	-0.325534	0.187223	0.0764254	-2.13071	0.115767	0.217402
Bradi1g56280.1F_at	0.0189771	0.00230325	1.00946	0.0135895	1.00946	up	-1.31215	-0.39193	1.31215	down	-1.9293	-0.948074	1.9293	down	-2.41573	-1.27246	2.41573	down	24.355	33.334	24.8531	17.2207	18.2874	13.7477	0.273902	0.747031	0.287492	-0.201044	-0.118028	-0.525429
Bradi1g56280.1R_st	0.0251022	0.0035228	-1.15637	-0.209598	1.15637	down	-1.24824	-0.319892	1.24824	down	-1.63245	-0.70704	1.63245	down	-1.4366	-0.52266	1.4366	down	296.997	287.489	258.128	176.092	240.089	200.416	0.165998	0.119487	-0.0435998	-0.587552	-0.153894	-0.403172
Bradi1g56510.1R_st	0.00854124	0.000748318	1.20909	0.273917	1.20909	up	1.6125	0.6893	1.6125	up	1.2601	0.333543	1.2601	up	1.45777	0.543766	1.45777	up	187.569	194.838	227.379	243.965	303.448	282.075	-0.321146	-0.274173	-0.047229	0.0593698	0.368154	0.269592
Bradi1g56510.2R_st	0.0141581	0.00149596	1.31857	0.398975	1.31857	up	1.78711	0.837629	1.78711	up	2.01479	1.01063	2.01479	up	2.55071	1.3509	2.55071	up	55.1437	42.7739	71.7323	85.4687	97.3225	114.281	-0.511333	-0.864186	-0.112358	0.146443	0.326296	0.486711
Bradi1g56540.1R_st	0.012441	0.00125423	-1.60979	-0.686869	1.60979	down	-2.12089	-1.08467	2.12089	down	-1.62208	-0.697845	1.62208	down	-2.00243	-1.00175	2.00243	down	194.938	205.162	122.58	124.546	93.0997	101.648	0.733228	0.787527	0.0463587	0.0896819	-0.351441	-0.214227
Bradi1g56540.3R_st	0.00417147	0.000262993	-2.39765	-1.26162	2.39765	down	-3.53709	-1.82256	3.53709	down	-2.23947	-1.16315	2.23947	down	-3.90478	-1.96524	3.90478	down	179.085	169.075	78.1079	75.1919	50.8583	46.0729	1.33394	1.25954	0.0723125	0.0963845	-0.488628	-0.705703
Bradi1g56670.1R_st	0.00166194	6.65194e-05	1.61503	0.691559	1.61503	up	1.75359	0.810315	1.75359	up	1.33428	0.416061	1.33428	up	1.44437	0.530437	1.44437	up	27.4496	23.6187	44.3639	31.468	48.4978	34.1775	-0.219634	-0.43832	0.471925	-0.0222585	0.590681	0.0921178
Bradi1g56720.1R_st	0.00934409	0.000845204	1.13637	0.184432	1.13637	up	1.22015	0.287059	1.22015	up	1.17683	0.234908	1.17683	up	1.33743	0.419462	1.33743	up	265.174	237.298	300.909	278.997	323.528	317.2	-0.114187	-0.273153	0.0702448	-0.0382452	0.172872	0.146309
Bradi1g56760.1R_st	0.0268097	0.00387443	1.08572	0.118655	1.08572	up	1.15345	0.205954	1.15345	up	1.43813	0.524196	1.43813	up	1.32617	0.407263	1.32617	up	25.028	24.1542	27.0575	34.7203	28.7889	32.0171	-0.162537	-0.20541	-0.0438817	0.318786	0.0434165	0.201854
Bradi1g56780.1R_st	0.019527	0.00239653	1.0646	0.090316	1.0646	up	1.21823	0.284791	1.21823	up	1.34662	0.429348	1.34662	up	1.48374	0.569236	1.48374	up	232.553	207.882	247.64	279.945	282.49	308.603	-0.181065	-0.335147	-0.0907491	0.0942011	0.103726	0.234089
Bradi1g56810.1R_st	0.00299837	0.000162853	-1.47476	-0.560482	1.47476	down	-1.46404	-0.549957	1.46404	down	-1.41014	-0.495835	1.41014	down	-1.17546	-0.233227	1.17546	down	43.4957	60.7985	29.6536	43.0978	29.8192	51.7141	0.00340939	0.485952	-0.557073	-0.00988245	-0.546547	0.252725
Bradi1g56820.1R_st	0.0319542	0.00503711	-1.74227	-0.800965	1.74227	down	-2.71851	-1.44282	2.71851	down	-1.70915	-0.773282	1.70915	down	-2.24749	-1.16831	2.24749	down	81.5555	139.184	44.535	81.3433	30.3697	61.9915	0.392001	1.26268	-0.408964	0.489396	-1.05082	0.0943627
Bradi1g56880.1R_st	0.000732598	1.89314e-05	1.12084	0.164584	1.12084	up	1.23036	0.299084	1.23036	up	1.47791	0.563554	1.47791	up	1.84541	0.883943	1.84541	up	198.697	174.631	222.733	257.71	244.805	323.588	-0.195731	-0.384097	-0.0311472	0.179457	0.103353	0.499846
Bradi1g56910.1R_st	0.0458895	0.00848386	1.23912	0.30932	1.23912	up	1.22289	0.290289	1.22289	up	1.25541	0.328164	1.25541	up	1.13671	0.184861	1.13671	up	20.0226	22.7714	24.7185	28.535	24.4427	25.8022	-0.273839	-0.0871654	0.0354807	0.240999	0.0164499	0.0976954
Bradi1g56920.1R_st	0.00328098	0.000184508	1.2921	0.36972	1.2921	up	1.43197	0.518	1.43197	up	1.84827	0.886177	1.84827	up	2.03913	1.02795	2.03913	up	73.7065	88.9916	95.2824	164.406	105.608	181.708	-0.424769	-0.151603	-0.0550488	0.734574	0.0932309	0.876351
Bradi1g56970.1R_st	0.0142856	0.00152316	1.10548	0.144675	1.10548	up	1.29105	0.368541	1.29105	up	1.21742	0.283828	1.21742	up	1.50543	0.590176	1.50543	up	58.4862	54.1459	64.6722	65.9468	76.3239	81.757	-0.12978	-0.241471	0.014895	0.0423572	0.238761	0.348705
Bradi1g57040.1R_st	0.000250177	3.88827e-06	-1.31319	-0.393072	1.31319	down	-1.63112	-0.705861	1.63112	down	-1.69159	-0.75838	1.69159	down	-1.64294	-0.716277	1.64294	down	238.379	339.974	181.987	200.835	146.515	206.828	0.24329	0.755222	-0.149782	-0.00315857	-0.462571	0.0389447
Bradi1g57050.1R_st	3.15662e-05	1.43753e-07	2.28386	1.19147	2.28386	up	3.03711	1.6027	3.03711	up	4.45068	2.15402	4.45068	up	4.80908	2.26576	4.80908	up	129.674	64.2569	294.298	285.663	395.495	310.744	-1.12676	-2.13328	0.064716	0.020741	0.475941	0.132478
Bradi1g57060.1R_st	0.000724261	1.84885e-05	2.50826	1.32668	2.50826	up	3.15683	1.65847	3.15683	up	5.56791	2.47714	5.56791	up	6.88511	2.78348	6.88511	up	164.649	83.5921	411.547	460.692	505.89	569.621	-1.52983	-2.45607	-0.203147	0.0210638	0.128644	0.327408
Bradi1g57190.1R_st	0.0290318	0.00437631	-1.08703	-0.120394	1.08703	down	-1.09527	-0.131289	1.09527	down	-1.63847	-0.712345	1.63847	down	-1.62225	-0.697994	1.62225	down	585.636	581.31	534.234	352.146	530.21	354.734	0.163202	0.150128	0.0428079	-0.562217	0.0319134	-0.547865
Bradi1g57350.1R_st	0.0261735	0.00374641	1.02368	0.0337631	1.02368	up	-1.01015	-0.0145682	1.01015	down	-1.20705	-0.27149	1.20705	down	-1.4176	-0.503453	1.4176	down	24.4175	28.9114	25.0239	23.8972	24.1736	20.389	0.00311136	0.243257	0.0368745	-0.0282335	-0.0114568	-0.260196
Bradi1g57470.1R_st	0.0040144	0.000248394	-1.131	-0.177602	1.131	down	-1.67006	-0.739896	1.67006	down	-2.18861	-1.13002	2.18861	down	-1.68916	-0.756309	1.68916	down	233.102	135.71	205.607	61.9439	140.221	80.9238	0.705084	-0.068728	0.527482	-1.19874	-0.0348126	-0.825037
Bradi1g57750.1R_st	0.00023019	3.47471e-06	-1.92686	-0.946253	1.92686	down	-2.61848	-1.38873	2.61848	down	-4.28904	-2.10065	4.28904	down	-2.95011	-1.56077	2.95011	down	1121.25	829.096	582.572	192.839	438.503	281.142	0.98869	0.553457	0.0424372	-1.5472	-0.400038	-1.00731
Bradi1g57760.1R_st	0.00163941	6.44531e-05	-1.40951	-0.49519	1.40951	down	-1.0718	-0.100032	1.0718	down	-2.23528	-1.16045	2.23528	down	1.11911	0.162349	1.11911	up	339.438	222.463	240.092	99.1436	316.509	249.466	0.457737	-0.147542	-0.0374529	-1.30799	0.357705	0.014807
Bradi1g57770.1R_st	0.0145997	0.00157861	1.11603	0.158378	1.11603	up	1.32635	0.407457	1.32635	up	1.31294	0.392805	1.31294	up	1.7261	0.787517	1.7261	up	18.686	17.3903	21.1336	22.8084	24.8877	29.9634	-0.214867	-0.320418	-0.0564892	0.0723875	0.19259	0.467099
Bradi1g57800.1R_st	0.00364525	0.000215349	-1.1087	-0.148865	1.1087	down	-1.2464	-0.317764	1.2464	down	-1.67842	-0.7471	1.67842	down	-1.55683	-0.638616	1.55683	down	28.1205	33.9086	25.3771	20.1493	22.5817	21.7346	0.191752	0.460487	0.0428866	-0.286614	-0.126012	-0.178129
Bradi1g57920.1R_st	0.0277294	0.00408384	1.10635	0.145813	1.10635	up	1.29167	0.369236	1.29167	up	1.57904	0.659048	1.57904	up	1.77854	0.830692	1.77854	up	39.1407	25.0962	43.3067	39.3053	51.2996	44.7711	-0.015636	-0.668549	0.130177	-0.00950074	0.3536	0.162143
Bradi1g58090.1R_st	0.00613921	0.000457536	-1.48935	-0.574685	1.48935	down	-1.36894	-0.453063	1.36894	down	-1.06915	-0.0964642	1.06915	down	1.2874	0.364462	1.2874	up	74.8413	66.3917	50.2722	61.9989	54.8635	85.3366	0.279232	0.104093	-0.295453	0.00762916	-0.173831	0.468556
Bradi1g58140.1R_st	0.0225753	0.00298143	2.22305	1.15254	2.22305	up	2.09394	1.06622	2.09394	up	1.56308	0.644391	1.56308	up	2.04051	1.02893	2.04051	up	16.611	20.2696	36.8285	32.0988	36.2758	41.2036	-0.948031	-0.650968	0.204508	-0.00657654	0.11819	0.377965
Bradi1g58160.1R_st	0.023982	0.00327141	1.23693	0.306762	1.23693	up	1.36292	0.446705	1.36292	up	1.36981	0.453975	1.36981	up	1.28568	0.362531	1.28568	up	3939.5	3812.34	4853.56	5184.93	5371.66	4868.42	-0.280653	-0.332749	0.0261091	0.121226	0.166053	0.0297818
Bradi1g58160.2R_st	0.00020103	2.67869e-06	3.47612	1.79748	3.47612	up	5.09109	2.34797	5.09109	up	4.40632	2.13957	4.40632	up	4.87788	2.28626	4.87788	up	94.6679	76.204	330.558	340.905	488.366	373.685	-1.73396	-2.03984	0.0635176	0.0997372	0.614013	0.246418
Bradi1g58180.1R_st	0.00836276	0.000720801	-1.20717	-0.271633	1.20717	down	-1.30119	-0.379836	1.30119	down	-1.16148	-0.215963	1.16148	down	-1.21847	-0.285072	1.21847	down	213.792	207.724	177.554	178.742	164.473	170.481	0.259648	0.217945	-0.0119843	0.00198197	-0.120188	-0.0671277
Bradi1g58230.1R_st	0.00614547	0.000458311	-1.07061	-0.0984319	1.07061	down	-1.50723	-0.591901	1.50723	down	-1.609	-0.686161	1.609	down	-1.91018	-0.933709	1.91018	down	300.113	270.517	282.885	167.306	200.237	141.445	0.351064	0.193525	0.252632	-0.492636	-0.240836	-0.740184
Bradi1g58240.1R_st	0.000166762	1.95781e-06	1.86175	0.89666	1.86175	up	1.6909	0.757795	1.6909	up	2.97142	1.57115	2.97142	up	2.37328	1.24688	2.37328	up	221.429	99.3704	413.283	295.132	376.759	236.248	-0.412213	-1.56445	0.484447	0.0067029	0.345582	-0.317571
Bradi1g58290.1R_st	0.0183005	0.00217063	1.15133	0.203297	1.15133	up	1.2803	0.356476	1.2803	up	1.16257	0.217323	1.16257	up	1.41848	0.504345	1.41848	up	25.3833	24.133	29.1785	27.8753	32.4893	34.1293	-0.16848	-0.248441	0.0348169	-0.0311182	0.187996	0.255904
Bradi1g58300.2F_at	0.0175078	0.00202691	1.31801	0.398364	1.31801	up	1.76892	0.822865	1.76892	up	1.84447	0.883205	1.84447	up	2.65417	1.40826	2.65417	up	22.725	8.67514	29.6712	15.9021	39.8308	22.4002	-0.156459	-1.57292	0.241905	-0.689717	0.666406	-0.164661
Bradi1g58400.1R_st	0.00441958	0.000287669	1.2427	0.313482	1.2427	up	1.3477	0.430495	1.3477	up	1.97712	0.983397	1.97712	up	1.74827	0.805928	1.74827	up	81.7234	67.5605	100.867	133.479	110.971	118.005	-0.292067	-0.557895	0.0214149	0.425502	0.138428	0.248033
Bradi1g58430.1R_st	0.00243064	0.000118714	2.52861	1.33835	2.52861	up	2.94091	1.55626	2.94091	up	1.86804	0.901529	1.86804	up	2.60101	1.37907	2.60101	up	38.5851	29.7328	98.8985	55.1335	113.78	75.1465	-0.811062	-1.23591	0.527283	-0.334385	0.745203	0.143157
Bradi1g58480.1R_st	0.00101434	3.19961e-05	1.02694	0.0383488	1.02694	up	1.05781	0.0810766	1.05781	up	1.44733	0.533392	1.44733	up	1.33564	0.417527	1.33564	up	3226.67	2794.2	3310.77	4042.8	3412.12	3731.59	-0.0626306	-0.269516	-0.0242818	0.263875	0.018446	0.148011
Bradi1g58500.1R_st	0.00874169	0.000769897	-1.22428	-0.291936	1.22428	down	1.07041	0.0981673	1.07041	up	-1.10474	-0.143705	1.10474	down	1.12917	0.175258	1.12917	up	220.259	232.357	180.541	210.023	236.062	262.003	0.00336099	0.0784081	-0.288575	-0.0652966	0.101528	0.253666
Bradi1g58600.1R_st	0.0194375	0.00238136	-1.09874	-0.135849	1.09874	down	-1.15072	-0.202533	1.15072	down	-1.94428	-0.959238	1.94428	down	-3.03178	-1.60016	3.03178	down	530.759	630.267	471.121	320.194	444.535	205.671	0.214868	0.500855	0.0790195	-0.458383	0.0123348	-1.09931
Bradi1g58640.1R_st	0.0377805	0.00636751	1.15869	0.2125	1.15869	up	1.11175	0.152832	1.11175	up	1.34455	0.427125	1.34455	up	1.65922	0.730505	1.65922	up	65.4085	55.5052	75.8963	74.0111	72.3525	91.3383	-0.146135	-0.388134	0.0663648	0.0389905	0.0066975	0.342371
Bradi1g58680.1R_st	0.040779	0.00709608	1.1652	0.220572	1.1652	up	1.31818	0.398552	1.31818	up	1.16077	0.215082	1.16077	up	1.76197	0.817189	1.76197	up	17.7563	14.91	20.4862	17.2322	23.314	25.9518	-0.170371	-0.427665	0.0502011	-0.212583	0.228181	0.389523
Bradi1g58920.1R_st	0.0105489	0.000997263	-1.27194	-0.347032	1.27194	down	-1.16573	-0.221236	1.16573	down	-1.2227	-0.290067	1.2227	down	-1.18567	-0.2457	1.18567	down	397.707	391.748	312.589	320.646	340.896	330.443	0.217826	0.199416	-0.129206	-0.0906506	-0.00341002	-0.0462832
Bradi1g58950.1R_st	0.0238224	0.0032386	1.04771	0.0672443	1.04771	up	1.09632	0.132663	1.09632	up	1.12705	0.172547	1.12705	up	1.20642	0.270732	1.20642	up	21.8156	20.1786	22.85	22.7238	23.9194	24.3798	-0.0592616	-0.172547	0.00798273	0	0.0734013	0.0981851
Bradi1g59000.1R_st	0.0299669	0.0046049	-2.16125	-1.11187	2.16125	down	-1.68639	-0.753935	1.68639	down	-1.07588	-0.105514	1.07588	down	-1.79147	-0.841142	1.79147	down	232.153	167.61	104.598	152.677	134.305	91.7055	0.71583	0.251544	-0.396036	0.14603	-0.0381049	-0.589598
Bradi1g59220.1R_st	0.00625857	0.000469836	1.00251	0.00361824	1.00251	up	1.02062	0.0294431	1.02062	up	1.50213	0.587006	1.50213	up	1.38128	0.466001	1.38128	up	4487.15	3870.89	4498.02	5804.28	4588.19	5338.68	-0.0189314	-0.234608	-0.0153131	0.352398	0.0105117	0.231393
Bradi1g59260.1R_st	0.0109165	0.00104262	-1.50585	-0.590578	1.50585	down	-1.67405	-0.743338	1.67405	down	-1.27275	-0.347944	1.27275	down	-1.19779	-0.26037	1.19779	down	58.0635	50.7846	38.6423	39.8197	34.6306	42.3039	0.453588	0.264489	-0.136989	-0.0834548	-0.28975	0.00411916
Bradi1g59280.1R_st	0.0249887	0.00350479	-1.0176	-0.0251673	1.0176	down	-1.04382	-0.0618738	1.04382	down	-1.8193	-0.863386	1.8193	down	-1.78594	-0.836685	1.78594	down	256.86	281.913	249.066	153.565	242.918	156.363	0.0828352	0.223138	0.0576679	-0.640247	0.0209614	-0.613547
Bradi1g59310.1R_st	0.0381406	0.00645211	-1.07868	-0.109265	1.07868	down	1.15875	0.212571	1.15875	up	1.43023	0.516244	1.43023	up	2.00756	1.00544	2.00756	up	66.8453	57.0919	61.5239	80.9753	77.0064	114.48	-0.0905352	-0.32038	-0.199801	0.195864	0.122036	0.685061
Bradi1g59410.1R_st	0.0181342	0.00214414	-1.28725	-0.364294	1.28725	down	-1.40818	-0.493835	1.40818	down	-1.34001	-0.422239	1.34001	down	-1.13113	-0.177765	1.13113	down	93.8108	92.9943	72.8441	69.0196	66.8768	81.8897	0.350264	0.330025	-0.0140305	-0.0922139	-0.143572	0.15226
Bradi1g59510.1R_st	0.0355177	0.00585853	-1.29087	-0.36834	1.29087	down	-1.94201	-0.957548	1.94201	down	-1.86646	-0.900306	1.86646	down	-2.50265	-1.32346	2.50265	down	47.322	54.3063	36.7795	27.642	25.6092	20.695	0.543471	0.669027	0.175132	-0.231279	-0.414076	-0.65443
Bradi1g59690.1F_at	0.00641596	0.000487865	1.30012	0.378646	1.30012	up	1.35083	0.433841	1.35083	up	1.19296	0.25455	1.19296	up	1.56898	0.64983	1.56898	up	15.7018	16.6568	20.3495	19.8793	21.2032	26.1901	-0.274987	-0.184037	0.103659	0.070513	0.158854	0.465793
Bradi1g59720.1R_st	0.00243817	0.000119591	-1.01	-0.0143594	1.01	down	1.38435	0.469212	1.38435	up	3.30693	1.72549	3.30693	up	2.43545	1.28419	2.43545	up	31.8698	26.4972	30.9579	87.2366	43.1448	64.3614	-0.312908	-0.554032	-0.327267	1.17146	0.156304	0.730157
Bradi1g59820.1R_st	0.0238224	0.00324068	-1.1825	-0.241836	1.1825	down	-1.2769	-0.352645	1.2769	down	-1.14506	-0.195423	1.14506	down	-1.40079	-0.486238	1.40079	down	210.404	211.519	177.229	183.542	164.118	150.027	0.224155	0.226282	-0.017681	0.0308595	-0.12849	-0.259956
Bradi1g59850.1R_st	0.000183499	2.2956e-06	-1.44796	-0.534023	1.44796	down	-1.65037	-0.722791	1.65037	down	-1.45334	-0.539376	1.45334	down	-1.06848	-0.0955534	1.06848	down	531.972	370.874	366.726	254.991	321.8	346.859	0.598145	0.0799904	0.0641216	-0.459385	-0.124646	-0.015563
Bradi1g59860.1R_st	5.24127e-05	3.30659e-07	2.02498	1.01791	2.02498	up	2.67283	1.41837	2.67283	up	2.42641	1.27882	2.42641	up	2.06337	1.045	2.06337	up	249.513	208.956	511.101	507.246	668.014	431.348	-0.837825	-1.09392	0.180084	0.184901	0.580543	-0.0489163
Bradi1g59870.1R_st	0.000131647	1.34755e-06	-1.83448	-0.875374	1.83448	down	-2.30812	-1.20672	2.30812	down	-1.19923	-0.262107	1.19923	down	-1.32952	-0.410903	1.32952	down	1333.78	1229.81	728.073	1025.53	579.801	924.412	0.500175	0.382268	-0.375199	0.120161	-0.706543	-0.028635
Bradi1g59880.2R_st	0.0414543	0.00726555	-1.23714	-0.307011	1.23714	down	-1.87867	-0.909715	1.87867	down	-2.14754	-1.10269	2.14754	down	-2.56244	-1.35752	2.56244	down	77.6821	76.8658	64.0453	35.2872	43.6848	29.9275	0.468164	0.442787	0.161153	-0.659899	-0.441551	-0.914731
Bradi1g60030.1R_st	0.00848026	0.000735889	2.54524	1.3478	2.54524	up	3.32657	1.73404	3.32657	up	2.502	1.32308	2.502	up	1.97453	0.981511	1.97453	up	171.428	167.59	442.477	409.272	572.537	323.242	-1.03108	-1.05747	0.316727	0.265614	0.702959	-0.0759597
Bradi1g60040.1F_at	9.00076e-05	7.74663e-07	1.59263	0.671408	1.59263	up	3.25681	1.70346	3.25681	up	3.68246	1.88067	3.68246	up	4.31064	2.1079	4.31064	up	6.56887	6.09555	10.4789	22.4211	21.7122	26.2461	-0.885417	-0.987467	-0.214009	0.893203	0.818043	1.12044
Bradi1g60040.1R_st	0.0190569	0.00231549	1.08228	0.11407	1.08228	up	1.1964	0.258698	1.1964	up	1.39152	0.476665	1.39152	up	1.62184	0.697632	1.62184	up	38.5369	32.61	41.5714	45.3374	46.098	53.1738	-0.120129	-0.360347	-0.00605885	0.116318	0.138569	0.337285
Bradi1g60160.1R_st	0.0435515	0.00784964	-1.16188	-0.216462	1.16188	down	-1.10462	-0.143545	1.10462	down	-1.46152	-0.547474	1.46152	down	1.10101	0.13883	1.10101	up	124.123	128.927	107.339	88.3903	113.171	141.869	0.0448365	0.0989049	-0.171626	-0.448569	-0.0987086	0.237735
Bradi1g60190.1R_st	0.00263631	0.000134266	-1.04188	-0.0591927	1.04188	down	-1.01849	-0.0264348	1.01849	down	-1.6762	-0.745193	1.6762	down	-1.13801	-0.186514	1.13801	down	65.0006	64.6156	62.4888	38.5635	63.7351	56.7952	0.0468514	0.0401144	-0.0123413	-0.705078	0.0204166	-0.146399
Bradi1g60200.1R_st	2.85751e-05	1.19386e-07	1.74875	0.806325	1.74875	up	2.59548	1.376	2.59548	up	2.35766	1.23736	2.35766	up	2.21207	1.14539	2.21207	up	53.846	49.7949	94.0154	116.917	139.609	109.864	-0.868335	-0.98463	-0.0620096	0.252728	0.507665	0.160765
Bradi1g60260.1R_st	0.0320226	0.00505592	1.36174	0.445449	1.36174	up	1.86469	0.898934	1.86469	up	-1.02073	-0.0295944	1.02073	down	1.3828	0.467597	1.3828	up	54.5307	75.9332	74.4972	72.7097	102.347	102.714	-0.537697	-0.0982985	-0.0922481	-0.127893	0.361238	0.369299
Bradi1g60350.1R_st	0.00246522	0.000121742	-1.68846	-0.75571	1.68846	down	-2.65733	-1.40998	2.65733	down	-1.27732	-0.353116	1.27732	down	-1.55247	-0.634562	1.55247	down	24.3362	21.7452	14.6121	16.9715	9.24865	14.0059	0.542406	0.37704	-0.213304	0.0239239	-0.86757	-0.257522
Bradi1g60360.1R_st	0.0124619	0.00125738	1.23551	0.305105	1.23551	up	1.27959	0.355685	1.27959	up	1.31563	0.395759	1.31563	up	1.32412	0.405039	1.32412	up	28.2266	24.4593	34.8147	32.0761	36.1592	32.2858	-0.182728	-0.390175	0.122377	0.00558376	0.172957	0.0148637
Bradi1g60390.1R_st	0.00020103	2.69608e-06	2.43371	1.28316	2.43371	up	2.95983	1.56552	2.95983	up	6.05728	2.59867	6.05728	up	6.57427	2.71683	6.57427	up	196.033	43.8885	475.733	263.705	574.698	295.673	-0.479581	-2.62442	0.803575	-0.0257521	1.08594	0.0924087
Bradi1g60400.1R_st	0.00408653	0.000255419	1.82579	0.868519	1.82579	up	1.66627	0.736618	1.66627	up	-1.07527	-0.104705	1.07527	down	1.41506	0.500868	1.41506	up	152.604	176.417	274.324	163.856	250.681	249.293	-0.638999	-0.409711	0.22952	-0.514416	0.0976192	0.0911574
Bradi1g60440.1R_st	0.0223787	0.00294518	1.23023	0.29893	1.23023	up	1.28183	0.358209	1.28183	up	1.56677	0.647798	1.56677	up	2.04135	1.02953	2.04135	up	95.426	83.4778	115.162	130.821	120.312	170.147	-0.35095	-0.510021	-0.0520194	0.137776	0.00725985	0.519505
Bradi1g60450.1R_st	0.0100596	0.000936822	-1.0182	-0.0260263	1.0182	down	-1.27655	-0.35225	1.27655	down	-1.40504	-0.490613	1.40504	down	-1.50336	-0.588194	1.50336	down	154.36	169.598	151.057	120.753	120.899	112.81	0.15116	0.294722	0.125133	-0.19589	-0.201091	-0.293472
Bradi1g60480.1R_st	0.0148107	0.00160846	1.03129	0.0444438	1.03129	up	1.06873	0.0958989	1.06873	up	1.24863	0.320343	1.24863	up	1.35398	0.437205	1.35398	up	87.9247	76.0525	90.7222	94.9884	93.8287	102.943	-0.0593615	-0.266755	-0.0149177	0.0535882	0.0365375	0.17045
Bradi1g60510.1R_st	0.0446652	0.00814559	1.07294	0.101574	1.07294	up	1.24846	0.320149	1.24846	up	1.17694	0.235045	1.17694	up	1.37848	0.463074	1.37848	up	23.1396	19.0786	24.8411	22.2651	28.9606	26.0707	-0.0282543	-0.320889	0.0733199	-0.0858443	0.291895	0.142185
Bradi1g60610.1R_st	0.0380931	0.00644169	-1.05768	-0.0808971	1.05768	down	-1.1237	-0.168263	1.1237	down	-1.32543	-0.406455	1.32543	down	-1.6635	-0.734223	1.6635	down	113.777	100.246	109.043	75.6283	101.404	60.4616	0.195259	0.0129622	0.114362	-0.393493	0.026996	-0.721261
Bradi1g60740.1R_st	0.0406298	0.00705057	1.09287	0.128126	1.09287	up	-1.00297	-0.00428303	1.00297	down	1.2898	0.36715	1.2898	up	1.28219	0.358608	1.28219	up	87.9372	84.7248	95.8564	109.221	87.6686	108.606	-0.10769	-0.158592	0.0204368	0.208558	-0.111973	0.200016
Bradi1g60780.1R_st	0.0271194	0.00395102	1.88849	0.917232	1.88849	up	-1.0228	-0.03252	1.0228	down	1.30546	0.384561	1.30546	up	-1.53767	-0.620748	1.53767	down	14.0398	16.9301	25.2705	22.3468	13.2034	10.9884	-0.411421	-0.0609418	0.505811	0.323619	-0.443941	-0.68169
Bradi1g60820.1R_st	0.0230301	0.00307296	1.0621	0.0869199	1.0621	up	1.19738	0.259877	1.19738	up	1.13682	0.185005	1.13682	up	1.26715	0.341583	1.26715	up	106.979	100.405	113.106	114.13	127.839	127.252	-0.100363	-0.185005	-0.0134432	0	0.159513	0.156578
Bradi1g60840.1R_st	0.000252289	3.93163e-06	-1.77926	-0.831279	1.77926	down	-1.72431	-0.786022	1.72431	down	-2.19532	-1.13443	2.19532	down	-3.37724	-1.75585	3.37724	down	469.666	605.386	265.754	275.343	275.347	178.763	0.688909	1.05099	-0.14237	-0.0834408	-0.0971131	-0.704859
Bradi1g60920.1R_st	0.0132168	0.00136669	-2.16435	-1.11393	2.16435	down	-2.37068	-1.2453	2.37068	down	-1.21956	-0.286361	1.21956	down	1.02072	0.0295819	1.02072	up	36.5067	15.8632	16.8664	12.8418	15.3199	15.9505	1.19426	-0.0187936	0.0803265	-0.305155	-0.0510429	0.0107883
Bradi1g60980.1R_st	0.0351017	0.00575911	-1.40766	-0.493296	1.40766	down	-1.27435	-0.349756	1.27435	down	-1.29273	-0.370417	1.29273	down	-1.63938	-0.713153	1.63938	down	100.705	97.6912	70.4182	75.7844	77.4145	59.5534	0.297363	0.285488	-0.195934	-0.0849292	-0.0523939	-0.427665
Bradi1g61010.1F_at	0.0166127	0.00188223	-1.72735	-0.788559	1.72735	down	-2.71274	-1.43975	2.71274	down	-2.31947	-1.21379	2.31947	down	-2.16187	-1.11228	2.16187	down	28.0953	14.5212	15.9286	6.03407	10.3249	6.64976	1.07237	0.108431	0.283813	-1.10536	-0.367379	-1.00385
Bradi1g61010.1R_st	0.00107515	3.49474e-05	-2.28489	-1.19213	2.28489	down	-3.26577	-1.70742	3.26577	down	-2.57577	-1.365	2.57577	down	-3.90668	-1.96594	3.90668	down	88.9027	69.705	39.0861	26.2856	27.8819	17.3697	1.3651	0.980096	0.172978	-0.384909	-0.342319	-0.985846
Bradi1g61040.1R_st	0.0443721	0.00805873	1.17433	0.23184	1.17433	up	2.1631	1.1131	2.1631	up	1.39859	0.48397	1.39859	up	1.55766	0.639377	1.55766	up	83.1371	80.8514	98.2585	112.501	183.003	125.341	-0.377599	-0.402105	-0.145759	0.0818651	0.735502	0.237272
Bradi1g61090.1R_st	0.0121086	0.00120757	1.04387	0.0619357	1.04387	up	-1.14794	-0.199052	1.14794	down	-1.78113	-0.832796	1.78113	down	-1.55975	-0.641315	1.55975	down	238.522	259.031	247.917	146.026	206.264	166.027	0.175062	0.303686	0.236998	-0.529111	-0.02399	-0.337629
Bradi1g61100.1R_st	0.0109499	0.0010481	-1.27094	-0.345899	1.27094	down	-1.09443	-0.130183	1.09443	down	-1.50734	-0.592003	1.50734	down	-1.532	-0.615418	1.532	down	27.6323	39.1706	21.827	25.9591	25.4468	25.5421	0.0932195	0.59531	-0.252679	0.00330687	-0.0369638	-0.020108
Bradi1g61110.1R_st	0.00165795	6.61895e-05	1.07013	0.0977853	1.07013	up	-1.09765	-0.134413	1.09765	down	-2.34513	-1.22967	2.34513	down	-3.63939	-1.8637	3.63939	down	48.8283	103.987	52.4636	43.643	44.5588	28.229	0.0393744	1.10614	0.13716	-0.123523	-0.0950383	-0.757551
Bradi1g61170.1R_st	0.00648041	0.000494787	1.01808	0.0258532	1.01808	up	1.16355	0.218528	1.16355	up	1.20628	0.270563	1.20628	up	1.81694	0.861508	1.81694	up	87.9241	75.8245	89.9596	91.5041	102.532	137.783	-0.0893309	-0.300538	-0.0634777	-0.0299754	0.129197	0.56097
Bradi1g61190.1R_st	0.000938326	2.84012e-05	-1.59317	-0.671898	1.59317	down	-1.85268	-0.889613	1.85268	down	-1.91176	-0.934898	1.91176	down	-3.15352	-1.65696	3.15352	down	80.5667	103.174	51.32	53.9351	43.396	33.0318	0.683078	1.03988	0.0111801	0.104984	-0.206535	-0.617081
Bradi1g61200.1R_st	0.0017416	7.1211e-05	-1.22989	-0.298535	1.22989	down	-1.44559	-0.531662	1.44559	down	-1.34557	-0.428212	1.34557	down	-1.49712	-0.582188	1.49712	down	417.833	463.769	339.965	344.447	288.606	311.432	0.248419	0.39991	-0.0501159	-0.0283027	-0.283243	-0.182279
Bradi1g61230.1R_st	0.0306666	0.00475086	-1.35824	-0.441736	1.35824	down	-1.3835	-0.468326	1.3835	down	-1.21701	-0.283344	1.21701	down	-1.22346	-0.290963	1.22346	down	217.194	198.945	160.506	163.106	156.389	162.354	0.397143	0.274151	-0.0445935	-0.00919271	-0.071183	-0.0168121
Bradi1g61250.1R_st	0.0187767	0.00226246	1.04951	0.0697152	1.04951	up	1.07999	0.111023	1.07999	up	-2.0405	-1.02892	2.0405	down	-3.0613	-1.61415	3.0613	down	2224.66	2523.63	2377.36	1241.4	2400.61	837.436	-0.0953293	0.0887127	-0.0256141	-0.940207	0.0156933	-1.52543
Bradi1g61330.1R_st	0.000914334	2.70843e-05	1.41428	0.500068	1.41428	up	2.20328	1.13965	2.20328	up	1.46996	0.555775	1.46996	up	2.30269	1.20332	2.30269	up	43.5012	37.8894	61.8546	55.6294	95.1271	87.12	-0.405486	-0.591333	0.0945821	-0.0355585	0.734164	0.611988
Bradi1g61380.1R_st	0.0211982	0.002711	-1.28049	-0.356693	1.28049	down	-1.25833	-0.331507	1.25833	down	-1.16136	-0.215814	1.16136	down	1.11169	0.152754	1.11169	up	100.663	86.8318	78.6053	74.468	79.9966	96.3022	0.322074	0.103144	-0.0346189	-0.11267	-0.00943279	0.255898
Bradi1g61410.1F_at	0.026174	0.00374759	1.00135	0.00194447	1.00135	up	1.09354	0.129003	1.09354	up	2.02697	1.01933	2.02697	up	2.60466	1.3811	2.60466	up	23.4985	16.0796	23.5759	32.3556	25.6193	41.7385	-0.175048	-0.718919	-0.173103	0.300406	-0.0460445	0.662177
Bradi1g61420.1R_st	0.046133	0.00854279	-1.41512	-0.500924	1.41512	down	-1.53088	-0.614357	1.53088	down	-1.24464	-0.315729	1.24464	down	-1.39289	-0.478087	1.39289	down	125.506	106.04	90.5851	85.0355	82.4769	75.7827	0.460065	0.210419	-0.0408591	-0.10531	-0.154293	-0.267667
Bradi1g61500.1R_st	0.00754631	0.000623	-1.65346	-0.725489	1.65346	down	-1.71893	-0.781508	1.71893	down	1.17462	0.232192	1.17462	up	-1.17159	-0.228469	1.17159	down	151.475	141.165	91.5274	166.123	88.2124	120.334	0.264757	0.162924	-0.460732	0.395116	-0.516751	-0.0655448
Bradi1g61620.1R_st	0.0222713	0.00292733	1.40531	0.490887	1.40531	up	1.17574	0.233565	1.17574	up	1.21313	0.278738	1.21313	up	1.17682	0.234888	1.17682	up	18.8295	18.2276	26.4629	22.0787	22.2217	21.3527	-0.160608	-0.214061	0.330278	0.0646775	0.0729567	0.0208273
Bradi1g61730.1R_st	0.0377446	0.00635674	-1.2456	-0.316836	1.2456	down	-1.2271	-0.295252	1.2271	down	-1.29657	-0.374697	1.29657	down	-1.2683	-0.342901	1.2683	down	178.22	166.294	142.895	127.633	144.796	130.781	0.311066	0.210131	-0.00576989	-0.164566	0.0158143	-0.13277
Bradi1g61770.1R_st	0.00357354	0.000207977	-1.20446	-0.268384	1.20446	down	-1.28798	-0.365109	1.28798	down	-1.69798	-0.763823	1.69798	down	-1.415	-0.5008	1.415	down	74.2972	73.0075	61.6668	42.8494	57.853	51.508	0.279418	0.248694	0.0110343	-0.515129	-0.085691	-0.252106
Bradi1g61820.1R_st	0.0126974	0.0012891	-1.00392	-0.00564194	1.00392	down	-1.15224	-0.204436	1.15224	down	1.10859	0.148727	1.10859	up	-1.15829	-0.211991	1.15829	down	286.319	278.072	284.822	308.349	248.684	240.449	0.0534916	0.0132491	0.0478497	0.161976	-0.150945	-0.198742
Bradi1g61920.1R_st	0.0337562	0.00542271	-1.21083	-0.275998	1.21083	down	-1.19544	-0.257538	1.19544	down	-1.30734	-0.386636	1.30734	down	-1.67627	-0.745252	1.67627	down	33.1084	38.079	27.1581	29.0942	27.8032	22.7881	0.179653	0.391377	-0.0963448	0.00474095	-0.0778852	-0.353875
Bradi1g62020.1R_st	0.0259541	0.00370537	-1.12968	-0.17592	1.12968	down	-1.02992	-0.0425303	1.02992	down	-1.09168	-0.126546	1.09168	down	-1.33218	-0.413784	1.33218	down	127.204	142.087	112.653	130.119	123.512	106.702	0.0272863	0.18508	-0.148634	0.0585339	-0.015244	-0.228704
Bradi1g62040.1R_st	0.0108276	0.00103096	1.64742	0.720206	1.64742	up	1.86964	0.902757	1.86964	up	1.34768	0.43048	1.34768	up	1.76043	0.815927	1.76043	up	12.5649	13.5438	20.7246	18.1756	23.1281	23.7416	-0.570421	-0.441352	0.149785	-0.0108726	0.332336	0.374574
Bradi1g62090.1R_st	0.00492924	0.000341041	1.30639	0.385584	1.30639	up	1.76834	0.822399	1.76834	up	1.38473	0.469607	1.38473	up	1.5446	0.627232	1.5446	up	32.6562	32.6089	42.3939	44.94	57.1874	50.1881	-0.380685	-0.378112	0.0048995	0.0914948	0.441714	0.24912
Bradi1g62170.1R_st	0.0391524	0.00668541	1.0978	0.134612	1.0978	up	1.13418	0.181646	1.13418	up	-2.13621	-1.09505	2.13621	down	-2.41456	-1.27176	2.41456	down	404.044	446.843	437.633	207.187	452.527	183.375	0.0222473	0.178724	0.15686	-0.916328	0.203893	-1.09303
Bradi1g62230.1R_st	0.000150694	1.70621e-06	-1.31718	-0.397458	1.31718	down	-1.37275	-0.457067	1.37275	down	-2.17662	-1.12209	2.17662	down	-2.15713	-1.10911	2.15713	down	58.9036	73.2737	44.5002	33.6159	42.7588	33.8932	0.397735	0.717103	0.000277519	-0.404984	-0.0593316	-0.392011
Bradi1g62240.1R_st	0.00284712	0.000151744	-1.11942	-0.162745	1.11942	down	1.0693	0.0966733	1.0693	up	1.79746	0.845961	1.79746	up	2.01884	1.01353	2.01884	up	370.562	318.609	331.57	571.901	396.945	645.379	-0.00137424	-0.22044	-0.16412	0.625521	0.0952991	0.793089
Bradi1g62420.1R_st	0.000234687	3.56908e-06	-2.0085	-1.00612	2.0085	down	-2.04112	-1.02936	2.04112	down	-2.36984	-1.24479	2.36984	down	-1.86627	-0.900157	1.86627	down	114.944	108.894	57.6953	45.7371	56.5225	58.1012	0.92078	0.835412	-0.0853389	-0.40938	-0.108582	-0.0647457
Bradi1g62430.1R_st	0.0220526	0.00287462	-1.2031	-0.266756	1.2031	down	-1.90663	-0.931023	1.90663	down	-1.38106	-0.465774	1.38106	down	-1.29667	-0.374809	1.29667	down	60.8983	56.0474	50.0218	40.8218	31.727	43.2297	0.361775	0.260233	0.0950189	-0.20554	-0.569248	-0.114575
Bradi1g62520.1R_st	0.00983574	0.000906935	1.64667	0.719554	1.64667	up	2.01016	1.00731	2.01016	up	2.34585	1.23011	2.34585	up	2.70045	1.4332	2.70045	up	62.3357	38.5059	101.339	90.5852	123.814	103.794	-0.528572	-1.17217	0.190983	0.0579352	0.478738	0.261028
Bradi1g62550.1R_st	0.0176624	0.00206105	1.44076	0.52683	1.44076	up	1.76476	0.819472	1.76476	up	1.34295	0.425403	1.34295	up	2.03402	1.02434	2.03402	up	12.6269	15.5741	17.7716	20.8848	22.0564	31.2242	-0.571908	-0.254666	-0.0450775	0.170736	0.247564	0.76967
Bradi1g62640.1R_st	0.0184126	0.00219567	1.06592	0.0921038	1.06592	up	1.11628	0.158696	1.11628	up	1.06832	0.0953464	1.06832	up	1.04388	0.0619566	1.04388	up	96.0422	100.678	102.382	107.536	107.243	105.076	-0.107947	-0.0403185	-0.0158431	0.055028	0.050749	0.0216382
Bradi1g62780.1R_st	0.000823545	2.29506e-05	-1.01109	-0.0159128	1.01109	down	-1.01543	-0.022085	1.01543	down	1.0744	0.103534	1.0744	up	1.30648	0.385682	1.30648	up	254.674	232.62	251.845	249.811	250.769	303.795	0.0275524	-0.103534	0.0116396	0	0.00546741	0.282148
Bradi1g62830.1R_st	0.0169039	0.00193228	-1.08151	-0.113044	1.08151	down	-1.20593	-0.270152	1.20593	down	-2.31852	-1.2132	2.31852	down	-2.26044	-1.17661	2.26044	down	72.68	94.5266	67.1573	40.8658	60.4961	42.6742	0.165049	0.534494	0.0520051	-0.678707	-0.105103	-0.642112
Bradi1g62850.1R_st	0.00493506	0.000341856	-1.36799	-0.452055	1.36799	down	-1.58144	-0.661238	1.58144	down	-1.30106	-0.379692	1.30106	down	-1.11565	-0.157882	1.11565	down	142.347	134.041	104.222	102.815	90.0689	120.106	0.370204	0.281359	-0.0818512	-0.0983334	-0.291035	0.123477
Bradi1g62860.1R_st	0.000926788	2.78791e-05	1.42595	0.511924	1.42595	up	1.72046	0.782798	1.72046	up	2.94212	1.55686	2.94212	up	2.72473	1.44612	2.72473	up	82.9551	44.2556	116.72	127.961	140.891	118.92	-0.558719	-1.46971	-0.0467949	0.0871439	0.224079	-0.0235968
Bradi1g62910.1R_st	0.025589	0.0036232	-1.88983	-0.918258	1.88983	down	-2.49592	-1.31957	2.49592	down	-2.02361	-1.01693	2.02361	down	-2.07599	-1.0538	2.07599	down	71.3092	68.9494	38.3156	32.5766	28.1922	31.7538	1.04709	0.973802	0.128828	-0.0431321	-0.272483	-0.0799942
Bradi1g62960.1R_st	0.0189552	0.00229664	1.08613	0.119202	1.08613	up	1.35953	0.443109	1.35953	up	1.12516	0.170134	1.12516	up	1.47734	0.562998	1.47734	up	14.9939	15.1084	16.1592	16.9673	20.3725	22.3173	-0.152511	-0.134125	-0.0333087	0.0360093	0.290598	0.428873
Bradi1g63010.1R_st	0.0247443	0.00346017	-1.313	-0.392867	1.313	down	-1.36583	-0.449776	1.36583	down	-1.45114	-0.537188	1.45114	down	-1.36726	-0.451288	1.36726	down	230.404	213.809	174.189	147.488	168.281	157.008	0.389847	0.291397	-0.00301997	-0.245792	-0.0599292	-0.159891
Bradi1g63080.1R_st	0.000518061	1.12551e-05	-3.73719	-1.90195	3.73719	down	-5.03442	-2.33182	5.03442	down	-1.38803	-0.473038	1.38803	down	-1.2829	-0.359409	1.2829	down	494.671	68.459	129.758	49.1117	96.931	53.186	2.61923	-0.205453	0.717272	-0.678491	0.287402	-0.564863
Bradi1g63130.1R_st	0.0295163	0.0045073	-1.1626	-0.217354	1.1626	down	-1.04327	-0.0611192	1.04327	down	-1.1457	-0.19623	1.1457	down	1.00855	0.012288	1.00855	up	43.6166	43.3653	37.6023	37.856	41.7996	43.7406	0.0549927	0.0476836	-0.162361	-0.148546	-0.00612656	0.0599716
Bradi1g63270.1R_st	0.00341504	0.000196042	1.44569	0.531758	1.44569	up	1.67512	0.744266	1.67512	up	1.55978	0.641346	1.55978	up	1.40752	0.493159	1.40752	up	75.0974	81.9737	108.062	127.252	125.025	115.64	-0.535321	-0.406187	-0.00356261	0.235159	0.208945	0.0869727
Bradi1g63290.1R_st	0.000194722	2.51386e-06	1.44266	0.528726	1.44266	up	1.76795	0.822078	1.76795	up	2.51261	1.32919	2.51261	up	1.94789	0.961913	1.94789	up	45.4653	37.6063	65.276	94.3187	80.0568	73.443	-0.55844	-0.825775	-0.0297133	0.503412	0.263638	0.136139
Bradi1g63300.1R_st	0.0137456	0.0014386	1.22142	0.288556	1.22142	up	1.34736	0.43013	1.34736	up	1.22662	0.29469	1.22662	up	1.12404	0.168689	1.12404	up	718.626	728.763	877.927	889.237	967.872	814.686	-0.215168	-0.202151	0.0733871	0.0925388	0.214962	-0.033462
Bradi1g63330.1R_st	0.039033	0.00664853	-1.1098	-0.150294	1.1098	down	-1.23763	-0.307576	1.23763	down	-1.2251	-0.292899	1.2251	down	1.21715	0.283506	1.21715	up	131.768	121.64	118.58	99.3366	106.222	148.082	0.117599	0.0069267	-0.032695	-0.285973	-0.189977	0.290432
Bradi1g63380.1F_at	0.0419175	0.00739463	-1.36492	-0.44882	1.36492	down	1.03004	0.0427021	1.03004	up	-1.74767	-0.805433	1.74767	down	-2.3481	-1.23149	2.3481	down	32.2512	36.3402	23.482	20.7901	33.513	15.4793	0.198671	0.371542	-0.250149	-0.433891	0.241373	-0.859951
Bradi1g63430.1R_st	0.00732044	0.000595551	-1.31947	-0.399958	1.31947	down	-1.45638	-0.542385	1.45638	down	-2.16808	-1.11642	2.16808	down	-2.06092	-1.04329	2.06092	down	148.957	162.289	113.103	74.6575	103.163	78.435	0.322552	0.450333	-0.0774062	-0.666084	-0.219833	-0.592953
Bradi1g63490.1R_st	0.0314001	0.00490838	-1.07427	-0.103354	1.07427	down	-1.03502	-0.0496594	1.03502	down	-1.69806	-0.76389	1.69806	down	-2.34868	-1.23185	2.34868	down	851.157	863.511	787.866	507.794	819.363	372.2	0.129473	0.144468	0.0261192	-0.619422	0.0798133	-1.08738
Bradi1g63530.1R_st	0.0227382	0.00301074	-1.21832	-0.284899	1.21832	down	-1.17566	-0.233468	1.17566	down	-1.03502	-0.0496616	1.03502	down	-1.15027	-0.201972	1.15027	down	181.113	178.041	148.97	171.974	154.131	154.912	0.159468	0.134545	-0.125431	0.0848839	-0.0740005	-0.0674262
Bradi1g63550.1R_st	0.00475033	0.000321717	-1.89038	-0.918677	1.89038	down	-2.03532	-1.02526	2.03532	down	-1.05825	-0.081684	1.05825	down	-1.25973	-0.333111	1.25973	down	397.777	331.336	211.415	312.93	196.878	264.508	0.43481	0.171321	-0.483867	0.0896373	-0.590447	-0.161789
Bradi1g63640.1R_st	0.000149465	1.6798e-06	1.1472	0.198121	1.1472	up	2.21383	1.14654	2.21383	up	3.69573	1.88586	3.69573	up	4.79851	2.26259	4.79851	up	176.781	96.7589	200.732	356.324	390.354	461.058	-0.326857	-1.18852	-0.128736	0.697344	0.819685	1.07407
Bradi1g63650.1R_st	0.0292137	0.00442786	-1.11237	-0.153632	1.11237	down	1.17464	0.232214	1.17464	up	1.26819	0.342772	1.26819	up	1.39848	0.483855	1.39848	up	17.7578	16.7116	15.9538	21.1875	20.9127	23.3206	-0.0974359	-0.184874	-0.251068	0.157898	0.134778	0.298981
Bradi1g63690.1R_st	0.039562	0.00679382	-1.35516	-0.438466	1.35516	down	-1.95035	-0.963735	1.95035	down	2.49091	1.31667	2.49091	up	1.44585	0.531922	1.44585	up	167.288	97.6843	119.904	240.866	83.8497	140.928	0.433075	-0.316185	-0.00539096	1.00049	-0.53066	0.215737
Bradi1g63720.1R_st	0.0135303	0.0014104	1.1337	0.181043	1.1337	up	1.06653	0.0929299	1.06653	up	1.73492	0.794873	1.73492	up	1.41768	0.503533	1.41768	up	84.3899	60.9661	96.7765	105.641	90.0498	86.3531	-0.023525	-0.494601	0.157518	0.300272	0.0694049	0.00893235
Bradi1g63800.1R_st	0.031107	0.00484377	1.04288	0.0605668	1.04288	up	1.02282	0.0325517	1.02282	up	-1.43196	-0.51799	1.43196	down	-1.33798	-0.420054	1.33798	down	112.067	116.762	117.006	81.5593	114.806	87.2056	-0.0062592	0.0524812	0.0543076	-0.465509	0.0262925	-0.367573
Bradi1g63840.1F_at	0.00195248	8.53267e-05	-2.14361	-1.10004	2.14361	down	-1.90404	-0.929063	1.90404	down	-3.5137	-1.81299	3.5137	down	-2.12223	-1.08558	2.12223	down	308.682	165.972	144.876	47.2995	165.909	79.1769	1.02365	0.115246	-0.0763912	-1.69775	0.0945859	-0.970336
Bradi1g63900.1R_st	0.0438655	0.00793071	-1.32668	-0.407817	1.32668	down	-1.44559	-0.531657	1.44559	down	-1.1585	-0.212252	1.1585	down	-1.33415	-0.415916	1.33415	down	71.8028	78.2007	54.8696	67.4493	49.7677	58.5667	0.214886	0.339864	-0.192932	0.127612	-0.316771	-0.0760522
Bradi1g63910.1R_st	0.00464176	0.000312618	-1.46448	-0.550386	1.46448	down	-1.30706	-0.386328	1.30706	down	-2.05927	-1.04213	2.05927	down	-1.86664	-0.900445	1.86664	down	44.4014	47.837	30.2461	23.1708	33.8191	25.5016	0.440447	0.555401	-0.10994	-0.486731	0.0541188	-0.345044
Bradi1g63930.1R_st	0.000946371	2.89427e-05	-1.60062	-0.678627	1.60062	down	-1.9892	-0.992191	1.9892	down	-4.45683	-2.15602	4.45683	down	-5.20203	-2.37907	5.20203	down	53.8524	152.367	34.4552	34.0638	27.8782	29.4863	0.560433	2.05225	-0.118194	-0.103766	-0.431758	-0.326823
Bradi1g64110.1R_st	8.47123e-05	6.76e-07	-1.72862	-0.789621	1.72862	down	-2.53615	-1.34264	2.53615	down	-1.70261	-0.767752	1.70261	down	-2.35977	-1.23865	2.35977	down	66.6703	84.3559	38.0243	49.5154	25.9762	35.7206	0.729446	1.08902	-0.0601746	0.321265	-0.613191	-0.149629
Bradi1g64110.3R_st	0.0241396	0.00330073	-3.38577	-1.75948	3.38577	down	-11.8142	-3.56245	11.8142	down	-4.0984	-2.03506	4.0984	down	-3.56972	-1.83581	3.56972	down	133.611	72.6783	39.6826	17.0704	15.5326	18.3935	2.03286	1.0183	0.273378	-1.01677	-1.52959	-0.817515
Bradi1g64120.1R_st	0.0196033	0.00241366	-2.449	-1.29219	2.449	down	-2.4084	-1.26808	2.4084	down	-2.56494	-1.35892	2.56494	down	-2.46604	-1.3022	2.46604	down	1271.96	1336.75	530.102	515.649	519.742	542.753	0.941391	1.06875	-0.350801	-0.290171	-0.326686	-0.233444
Bradi1g64270.1R_st	0.00339784	0.000193351	-1.32755	-0.408766	1.32755	down	-1.21101	-0.27621	1.21101	down	-1.00877	-0.012599	1.00877	down	-1.15298	-0.20537	1.15298	down	900.896	909.778	679.108	901.686	744.69	789.074	0.156082	0.169829	-0.252684	0.15723	-0.120128	-0.0355406
Bradi1g64280.1R_st	0.000523871	1.15127e-05	-3.12243	-1.64267	3.12243	down	-3.26001	-1.70488	3.26001	down	-1.94392	-0.958971	1.94392	down	-1.86214	-0.89696	1.86214	down	54.4814	75.2442	17.3881	38.4871	16.5158	40.1315	0.481386	0.959079	-1.16128	0.000108004	-1.22349	0.0621192
Bradi1g64290.1R_st	0.000276143	4.4995e-06	-2.58645	-1.37098	2.58645	down	-3.0282	-1.59846	3.0282	down	-2.17142	-1.11864	2.17142	down	-2.54845	-1.34962	2.54845	down	184.4	442.795	71.5454	201.922	60.3058	171.96	0.100668	1.36468	-1.27031	0.246042	-1.49779	0.0150602
Bradi1g64310.1R_st	0.0486894	0.00922322	1.09085	0.125457	1.09085	up	1.18051	0.239412	1.18051	up	1.38298	0.467779	1.38298	up	1.53443	0.617705	1.53443	up	88.685	78.3891	96.4723	108.293	104.453	120.178	-0.216897	-0.383877	-0.0914397	0.0839019	0.0225147	0.233828
Bradi1g64320.1R_st	0.00214136	9.63544e-05	1.56459	0.645789	1.56459	up	1.83928	0.87914	1.83928	up	2.52424	1.33585	2.52424	up	2.12858	1.08989	2.12858	up	111.178	85.0808	175.511	212.897	207.144	179.719	-0.60193	-0.998947	0.0438588	0.336903	0.277209	0.0909443
Bradi1g64360.1R_st	0.0423513	0.00752007	-1.20766	-0.272209	1.20766	down	-1.15769	-0.211253	1.15769	down	-1.05223	-0.073456	1.05223	down	-1.02948	-0.0419211	1.02948	down	236.445	236.109	195.597	224.312	204.32	229.427	0.0906486	0.0895147	-0.181561	0.0160587	-0.120604	0.0475936
Bradi1g64460.1R_st	0.00672165	0.000522904	1.05106	0.0718417	1.05106	up	1.19051	0.251576	1.19051	up	1.0729	0.101512	1.0729	up	1.23014	0.298818	1.23014	up	119.048	111.976	124.947	120.236	141.652	137.914	-0.0761237	-0.162485	-0.004282	-0.0609734	0.175452	0.136333
Bradi1g64510.1R_st	0.00765553	0.000637345	1.0033	0.00475327	1.0033	up	-1.00023	-0.000329494	1.00023	down	-1.43921	-0.525274	1.43921	down	-1.27805	-0.35395	1.27805	down	393.686	414.533	394.895	287.849	393.368	324.11	0.0255141	0.100061	0.0302674	-0.425212	0.0251846	-0.253888
Bradi1g64530.1F_at	0.00268697	0.000138867	1.15501	0.207899	1.15501	up	1.36644	0.450427	1.36644	up	1.64192	0.715382	1.64192	up	1.40621	0.491813	1.40621	up	105.226	96.1591	121.518	157.398	143.974	134.706	-0.260272	-0.39615	-0.0523731	0.319232	0.190154	0.0956626
Bradi1g64540.1R_st	0.00288422	0.000154604	1.13203	0.178907	1.13203	up	1.40709	0.492715	1.40709	up	1.76309	0.818105	1.76309	up	1.41962	0.505504	1.41962	up	186.417	175.051	211.468	308.823	263.447	249.028	-0.301572	-0.393563	-0.122665	0.424541	0.191143	0.111941
Bradi1g64630.1R_st	0.000685214	1.71305e-05	1.41075	0.496462	1.41075	up	2.04075	1.0291	2.04075	up	1.6004	0.678434	1.6004	up	1.82799	0.870258	1.82799	up	28.7267	22.7548	40.4948	36.6275	58.5294	41.4275	-0.476355	-0.813775	0.0201074	-0.13534	0.552748	0.0564833
Bradi1g64680.1R_st	0.000207974	2.82397e-06	-1.01663	-0.0237981	1.01663	down	1.05497	0.077197	1.05497	up	1.20315	0.26682	1.20315	up	1.5309	0.614379	1.5309	up	105.352	87.1556	103.635	104.857	111.226	133.541	0.00193048	-0.271688	-0.0218676	-0.00486732	0.0791275	0.342691
Bradi1g64700.1R_st	0.0462025	0.00856682	-1.21362	-0.279312	1.21362	down	-1.31553	-0.395644	1.31553	down	-1.34906	-0.43195	1.34906	down	-1.76285	-0.81791	1.76285	down	421.621	517.172	352.512	382.256	320.141	291.981	0.164994	0.462191	-0.114318	0.030241	-0.23065	-0.355719
Bradi1g64810.1R_st	0.0298165	0.00456565	-1.43634	-0.522397	1.43634	down	-1.62735	-0.702528	1.62735	down	-1.29705	-0.375229	1.29705	down	-1.40165	-0.487122	1.40165	down	365.067	364.774	254.623	281.113	222.726	260.084	0.358041	0.375113	-0.164356	-0.000115871	-0.344487	-0.112009
Bradi1g64820.1R_st	0.0293086	0.00445661	-1.01856	-0.0265257	1.01856	down	-1.10343	-0.141997	1.10343	down	-1.55756	-0.639286	1.55756	down	-1.66828	-0.738363	1.66828	down	56.6613	69.3837	55.6666	44.6889	51.2939	42.0889	0.0923708	0.386184	0.065845	-0.253102	-0.049626	-0.35218
Bradi1g64850.1R_st	0.00552712	0.000398341	-1.54595	-0.628497	1.54595	down	1.00772	0.0110973	1.00772	up	-2.55925	-1.35572	2.55925	down	-1.23915	-0.30935	1.23915	down	456.866	340.707	307.932	132.835	461.882	274.409	0.440444	0.0137329	-0.188053	-1.34199	0.451541	-0.295617
Bradi1g64980.1R_st	0.0211689	0.00270459	1.38464	0.469513	1.38464	up	1.79571	0.844552	1.79571	up	1.88868	0.917381	1.88868	up	2.22816	1.15585	2.22816	up	16.6151	13.3472	22.7339	25.7482	29.1053	29.9231	-0.439575	-0.726145	0.0299382	0.191236	0.404977	0.429707
Bradi1g65060.1R_st	0.0214259	0.00275136	-1.48272	-0.568247	1.48272	down	-1.33421	-0.415983	1.33421	down	-1.27841	-0.354355	1.27841	down	-1.67165	-0.741271	1.67165	down	50.5386	45.3127	34.1871	35.2256	38.0337	27.2921	0.416705	0.250741	-0.151541	-0.103614	0.000722567	-0.49053
Bradi1g65110.1R_st	0.0385316	0.00654401	1.03772	0.0534198	1.03772	up	-1.21171	-0.277039	1.21171	down	-1.97135	-0.979185	1.97135	down	-2.20962	-1.1438	2.20962	down	109.63	154.673	114.07	79.973	92.5568	70.3884	0.040189	0.53573	0.0936089	-0.443455	-0.23685	-0.608068
Bradi1g65420.1R_st	0.00757079	0.000625654	1.16367	0.218676	1.16367	up	1.44167	0.527741	1.44167	up	1.59716	0.675512	1.59716	up	1.88734	0.916353	1.88734	up	82.3137	71.3641	95.1106	113.845	118.601	135.427	-0.325972	-0.519133	-0.107296	0.156379	0.201769	0.397219
Bradi1g65420.2R_st	0.00301551	0.000164503	1.30481	0.383843	1.30481	up	1.66124	0.732259	1.66124	up	2.57866	1.36662	2.57866	up	2.56607	1.35956	2.56607	up	156.952	113.906	204.822	297.095	266.67	290.895	-0.420039	-0.891373	-0.0361959	0.475251	0.31222	0.468189
Bradi1g65470.1R_st	0.00222702	0.000102048	-1.68232	-0.750454	1.68232	down	-1.74833	-0.80598	1.74833	down	-1.35545	-0.438768	1.35545	down	-2.56848	-1.36091	2.56848	down	580.965	567.418	346.309	415.99	332.804	224.816	0.58953	0.548939	-0.160924	0.110171	-0.21645	-0.811975
Bradi1g65480.1R_st	1.40036e-05	3.58473e-08	2.1632	1.11317	2.1632	up	3.81269	1.93081	3.81269	up	2.40831	1.26802	2.40831	up	3.34979	1.74407	3.34979	up	65.7201	58.5932	139.404	141.17	245.865	196.473	-1.09748	-1.23459	0.0156908	0.0334294	0.833332	0.509475
Bradi1g65480.3R_st	0.000317717	5.31202e-06	2.69304	1.42924	2.69304	up	4.49523	2.16839	4.49523	up	2.89922	1.53566	2.89922	up	3.08158	1.62367	3.08158	up	31.57	32.7654	85.0127	92.0797	142.25	98.3664	-1.49736	-1.47925	-0.0681272	0.0564172	0.671032	0.144425
Bradi1g65550.1R_st	0.0237914	0.00322752	-1.26404	-0.338041	1.26404	down	-1.47295	-0.558713	1.47295	down	-1.71096	-0.774808	1.71096	down	-1.42646	-0.512434	1.42646	down	56.9579	55.9312	45.6591	32.7128	38.9975	39.3301	0.333487	0.304899	-0.00455364	-0.469909	-0.225226	-0.207536
Bradi1g65580.1R_st	0.031899	0.00502186	-1.04264	-0.0602353	1.04264	down	-1.28138	-0.357698	1.28138	down	-1.16004	-0.21417	1.16004	down	-1.26686	-0.341252	1.26686	down	1026.55	961.237	991.83	828.058	801.056	758.153	0.214331	0.119578	0.154095	-0.0945921	-0.143367	-0.221674
Bradi1g65640.1R_st	0.0404146	0.00699033	1.07357	0.10241	1.07357	up	1.1244	0.169158	1.1244	up	-1.55125	-0.633433	1.55125	down	-1.65043	-0.722845	1.65043	down	31.7269	36.139	34.0313	23.342	35.5633	21.8957	-0.113697	0.0805121	-0.0112863	-0.552921	0.0554617	-0.642333
Bradi1g65700.1R_st	0.0184665	0.00220425	1.45999	0.545961	1.45999	up	1.5152	0.599512	1.5152	up	1.43031	0.516326	1.43031	up	1.73456	0.794572	1.73456	up	132.645	108.505	192.312	154.808	198.586	188.517	-0.304694	-0.5741	0.241267	-0.0577748	0.294819	0.220472
Bradi1g65750.1R_st	0.0026443	0.000135005	-1.31958	-0.400076	1.31958	down	-1.85682	-0.892832	1.85682	down	-1.41085	-0.496564	1.41085	down	-1.60395	-0.681633	1.60395	down	292.719	396.975	222.179	280.748	158.764	247.504	0.139649	0.578937	-0.260427	0.0823727	-0.753183	-0.102696
Bradi1g65780.1R_st	0.00217392	9.81891e-05	-1.24502	-0.316174	1.24502	down	-1.59555	-0.674049	1.59555	down	-2.11439	-1.08024	2.11439	down	-3.36053	-1.74869	3.36053	down	667.36	786.044	522.17	369.96	409.921	235.468	0.397627	0.66628	0.0814533	-0.413959	-0.276422	-1.08241
Bradi1g65790.1R_st	0.0121439	0.00121261	-1.18529	-0.245234	1.18529	down	-1.60086	-0.678847	1.60086	down	-1.24443	-0.315484	1.24443	down	-1.40504	-0.49061	1.40504	down	617.599	554.251	521.847	444.353	390.157	393.223	0.354842	0.195497	0.109607	-0.119987	-0.324005	-0.295113
Bradi1g65800.1R_st	2.85751e-05	1.18647e-07	-1.92633	-0.945855	1.92633	down	-2.14956	-1.10404	2.14956	down	-1.14454	-0.194768	1.14454	down	-1.67769	-0.746475	1.67769	down	519.541	503.803	269.513	440.056	242.179	300.312	0.751976	0.70888	-0.193879	0.514112	-0.352068	-0.0375943
Bradi1g65830.1R_st	0.00112723	3.78595e-05	2.85569	1.51384	2.85569	up	4.37421	2.12902	4.37421	up	2.6245	1.39204	2.6245	up	3.44491	1.78446	3.44491	up	51.4686	34.3919	148.041	89.1878	229.49	124.76	-0.918886	-1.52315	0.594954	-0.131106	1.21014	0.261315
Bradi1g65850.2R_st	0.0349183	0.00570423	-1.24917	-0.320973	1.24917	down	-1.35965	-0.443239	1.35965	down	-1.40869	-0.494359	1.40869	down	-1.60671	-0.684109	1.60671	down	208.718	250.145	169.921	176.682	154.259	155.034	0.240602	0.495142	-0.0803711	0.000783443	-0.202638	-0.188967
Bradi1g65860.1R_st	0.00639941	0.000485537	-1.40946	-0.495145	1.40946	down	-1.43252	-0.51856	1.43252	down	-1.79874	-0.846986	1.79874	down	-1.12366	-0.168208	1.12366	down	164.613	97.7048	116.809	54.229	115.803	88.0338	0.636295	-0.118625	0.14115	-0.965611	0.117736	-0.286833
Bradi1g65900.1R_st	0.0245901	0.00341347	1.08799	0.121668	1.08799	up	-1.04619	-0.0651393	1.04619	down	-1.40005	-0.485478	1.40005	down	-2.10467	-1.0736	2.10467	down	738.173	719.097	801.832	505.366	704.068	336.565	0.124938	0.0687494	0.246606	-0.416729	0.0597982	-1.00485
Bradi1g65910.1R_st	0.000210295	2.86426e-06	1.09229	0.12736	1.09229	up	1.31614	0.396318	1.31614	up	2.11003	1.07726	2.11003	up	2.56368	1.35822	2.56368	up	504.375	274.628	552.755	577.649	665.217	702.075	-0.182129	-1.06338	-0.0547692	0.0138826	0.21419	0.29484
Bradi1g65940.1R_st	0.0217815	0.00281811	-1.14779	-0.198855	1.14779	down	-1.20865	-0.273392	1.20865	down	-1.02256	-0.0321905	1.02256	down	-1.10312	-0.141588	1.10312	down	76.35	76.0076	66.5058	74.3527	63.2652	68.9163	0.111554	0.105557	-0.0873005	0.0733666	-0.161837	-0.0360308
Bradi1g65950.1R_st	0.0045804	0.000305232	-1.70448	-0.769336	1.70448	down	-1.86437	-0.89869	1.86437	down	-1.57967	-0.659621	1.57967	down	-1.59682	-0.675204	1.59682	down	95.2669	99.7947	55.9032	62.7291	51.9229	62.0699	0.56967	0.627253	-0.199665	-0.0323677	-0.32902	-0.0479503
Bradi1g66030.1R_st	0.0138976	0.00146147	1.12559	0.170683	1.12559	up	1.26172	0.335388	1.26172	up	1.20292	0.266544	1.20292	up	1.87463	0.906606	1.87463	up	344.062	311.544	389.103	372.221	435.485	584.271	-0.114131	-0.265759	0.0565516	0.000785351	0.221257	0.640848
Bradi1g66050.1R_st	0.0254197	0.00359178	-1.26175	-0.33543	1.26175	down	-1.36904	-0.453165	1.36904	down	-1.10698	-0.146633	1.10698	down	-1.29473	-0.372647	1.29473	down	176.806	206.869	140.296	188.778	129.669	159.703	0.131555	0.357567	-0.203875	0.210935	-0.32161	-0.0150793
Bradi1g66090.1R_st	0.0152577	0.00167653	1.05329	0.0749054	1.05329	up	1.20449	0.268428	1.20449	up	1.32083	0.40144	1.32083	up	1.0868	0.120082	1.0868	up	420.482	370.696	443.322	489.605	506.548	403.95	-0.0489035	-0.230875	0.0260019	0.170564	0.219524	-0.110793
Bradi1g66130.1R_st	0.0127978	0.00130557	1.21101	0.276214	1.21101	up	1.35273	0.435871	1.35273	up	1.40579	0.491382	1.40579	up	1.98903	0.992065	1.98903	up	22.0715	18.9681	26.291	26.5231	29.6481	37.5561	-0.270723	-0.47192	0.00549094	0.0194623	0.165148	0.520145
Bradi1g66340.1R_st	0.000140415	1.51357e-06	-2.10268	-1.07223	2.10268	down	-2.34249	-1.22804	2.34249	down	-1.92377	-0.943938	1.92377	down	-1.84576	-0.884216	1.84576	down	51.477	36.0435	24.4828	18.6069	21.9614	19.3418	1.16083	0.634754	0.0886005	-0.309184	-0.067218	-0.249462
Bradi1g66440.1R_st	0.0247333	0.00345688	1.23124	0.300107	1.23124	up	1.09974	0.137157	1.09974	up	-1.61894	-0.695047	1.61894	down	-1.49897	-0.583971	1.49897	down	2256.32	2494.38	2776.76	1540.02	2484.9	1664.8	-0.0672059	0.0772311	0.232901	-0.617816	0.0699511	-0.50674
Bradi1g66450.1R_st	0.00156349	6.04884e-05	-1.65336	-0.725401	1.65336	down	-2.4742	-1.30696	2.4742	down	-6.18283	-2.62827	6.18283	down	-5.4852	-2.45554	5.4852	down	105.474	142.628	64.2979	22.9851	45.9146	25.9701	0.825627	1.26226	0.100225	-1.36601	-0.481338	-1.19328
Bradi1g66500.1R_st	0.0397212	0.00683186	-1.36037	-0.444001	1.36037	down	-1.25	-0.321926	1.25	down	-1.33558	-0.417469	1.33558	down	-1.24154	-0.312126	1.24154	down	50.1848	46.1541	37	34.2354	40.3721	36.8106	0.411463	0.276752	-0.0325381	-0.140717	0.0895371	-0.0353744
Bradi1g66580.1F_at	0.0036786	0.000218703	1.09719	0.133818	1.09719	up	1.38606	0.470994	1.38606	up	2.61128	1.38476	2.61128	up	1.92654	0.946009	1.92654	up	21.0384	14.4603	23.1833	38.0399	29.2284	27.9266	-0.257554	-0.799255	-0.123735	0.585501	0.21344	0.146754
Bradi1g66660.1R_st	0.0143584	0.00154173	-1.0988	-0.135934	1.0988	down	-1.41882	-0.504689	1.41882	down	-1.57549	-0.655797	1.57549	down	-1.89442	-0.921758	1.89442	down	142.036	187.232	126.209	118.226	98.4052	98.3086	0.189909	0.615702	0.0539748	-0.0400949	-0.31478	-0.306056
Bradi1g66730.1R_st	0.00634871	0.000480099	1.3988	0.48419	1.3988	up	1.42774	0.513738	1.42774	up	1.52905	0.612632	1.52905	up	1.07852	0.109047	1.07852	up	66.1206	83.6974	92.5374	127.405	94.4775	90.3784	-0.457333	-0.124389	0.0268567	0.488243	0.0564049	-0.0153422
Bradi1g66750.1R_st	0.0125691	0.0012703	1.32764	0.408869	1.32764	up	1.4883	0.573664	1.4883	up	1.79726	0.845798	1.79726	up	2.15187	1.10559	2.15187	up	43.1097	32.5089	57.8621	58.523	64.8422	70.5694	-0.346914	-0.750816	0.0619548	0.0949822	0.22675	0.354775
Bradi1g66800.1R_st	0.000276143	4.49662e-06	1.67822	0.746935	1.67822	up	4.26101	2.0912	4.26101	up	1.94385	0.958916	1.94385	up	4.45188	2.15441	4.45188	up	8.00145	6.76488	13.389	12.6651	34.3735	29.2436	-0.700329	-0.992251	0.0466051	-0.0333356	1.39087	1.16216
Bradi1g66940.1R_st	0.00370356	0.000222198	1.60235	0.680186	1.60235	up	1.86402	0.898416	1.86402	up	1.711	0.774837	1.711	up	2.22908	1.15645	2.22908	up	54.1557	56.0952	87.0299	95.5277	100.591	123.693	-0.696341	-0.64934	-0.0161559	0.125496	0.202074	0.507109
Bradi1g66950.1R_st	0.023748	0.00321965	1.11608	0.158438	1.11608	up	1.24763	0.319189	1.24763	up	1.52106	0.605078	1.52106	up	1.58825	0.667441	1.58825	up	102.925	73.6335	115.369	111.862	129.124	117.05	-0.0835602	-0.56566	0.0748776	0.0394187	0.235628	0.101782
Bradi1g66970.2R_st	0.0130433	0.00134012	1.01451	0.02078	1.01451	up	1.10087	0.138649	1.10087	up	1.66629	0.736638	1.66629	up	2.26105	1.17699	2.26105	up	95.8501	72.1687	97.35	121.027	106.527	163.803	-0.070667	-0.48112	-0.049887	0.255518	0.0679822	0.695872
Bradi1g66990.1R_st	0.00522036	0.000368381	-1.57188	-0.652495	1.57188	down	-1.7838	-0.834951	1.7838	down	-1.18523	-0.245166	1.18523	down	-1.20117	-0.264437	1.20117	down	62.0021	49.6993	39.0466	41.828	34.4461	41.2768	0.551912	0.245594	-0.100583	0.000428915	-0.283039	-0.0188427
Bradi1g67040.1R_st	0.00358713	0.000209658	1.0759	0.105545	1.0759	up	3.95853	1.98496	3.95853	up	1.57116	0.651833	1.57116	up	5.08468	2.34616	5.08468	up	9.32243	9.45752	10.0551	14.7199	44.0837	47.6662	-0.233441	-0.22565	-0.127895	0.426183	1.75152	2.12051
Bradi1g67050.1R_st	0.0470109	0.00877759	1.04057	0.0573698	1.04057	up	-1.07863	-0.109199	1.07863	down	-1.34657	-0.429285	1.34657	down	-1.45296	-0.538992	1.45296	down	151.153	165.041	158.126	122.852	140.055	113.698	0.0725338	0.200945	0.129904	-0.22834	-0.0366651	-0.338047
Bradi1g67080.1R_st	4.63049e-05	2.66976e-07	3.07377	1.62001	3.07377	up	14.6817	3.87594	14.6817	up	2.99754	1.58378	2.99754	up	9.09899	3.18571	9.09899	up	34.5376	28.9718	106.307	86.6028	528.945	260.225	-1.50697	-1.77191	0.113044	-0.18813	2.36898	1.4138
Bradi1g67100.1R_st	0.0205104	0.00258705	-1.102	-0.140119	1.102	down	-1.38276	-0.467551	1.38276	down	-1.2758	-0.351399	1.2758	down	-1.89071	-0.91893	1.89071	down	587.122	585.593	535.403	458.267	426	316.334	0.256587	0.252961	0.116467	-0.0984383	-0.210964	-0.665969
Bradi1g67110.1R_st	0.0250181	0.00350996	-1.47299	-0.558751	1.47299	down	-1.48481	-0.570278	1.48481	down	-1.18059	-0.239508	1.18059	down	-1.1012	-0.139081	1.1012	down	453.211	300.184	306.624	253.623	304.966	273.871	0.609161	0.0159887	0.0504103	-0.223519	0.0388829	-0.123092
Bradi1g67120.1R_st	0.000327496	5.58256e-06	-1.53503	-0.618266	1.53503	down	-2.01303	-1.00937	2.01303	down	-2.1919	-1.13218	2.1919	down	-1.53415	-0.61744	1.53415	down	231.142	106.752	150.832	48.6642	115.13	70.2655	1.05608	-0.0595984	0.437811	-1.19178	0.0467056	-0.677038
Bradi1g67130.1R_st	0.0462707	0.00858913	1.78917	0.839291	1.78917	up	1.44522	0.531291	1.44522	up	1.19578	0.257953	1.19578	up	1.36247	0.446225	1.36247	up	165.316	129.922	295.352	154.397	238.091	176.429	-0.224644	-0.564422	0.614647	-0.306469	0.306647	-0.118196
Bradi1g67270.1R_st	0.035152	0.00577556	-1.26945	-0.344208	1.26945	down	-1.17327	-0.230531	1.17327	down	1.04711	0.0664158	1.04711	up	-1.22622	-0.29422	1.22622	down	276.378	416.718	218.048	435.709	235.893	339.911	-0.0330997	0.557586	-0.377307	0.624001	-0.263631	0.263365
Bradi1g67290.1R_st	0.00373495	0.000225173	1.17075	0.227428	1.17075	up	1.79242	0.841907	1.79242	up	1.2341	0.303458	1.2341	up	1.47092	0.55672	1.47092	up	128.367	134.202	150.732	165.195	230.644	198.205	-0.327688	-0.265325	-0.100261	0.0381329	0.514218	0.291395
Bradi1g67530.1R_st	0.0391408	0.00667692	-1.0309	-0.0439061	1.0309	down	-1.28888	-0.366119	1.28888	down	1.07054	0.0983376	1.07054	up	-1.1339	-0.181289	1.1339	down	94.5783	102.1	92.0412	108.7	73.45	89.5737	0.0209031	0.123303	-0.0230029	0.221641	-0.345216	-0.057986
Bradi1g67540.1F_at	0.00268697	0.000138792	-1.66013	-0.7313	1.66013	down	-1.02835	-0.0403295	1.02835	down	-1.67956	-0.748087	1.67956	down	-1.2807	-0.356931	1.2807	down	21.1984	22.5494	12.7599	13.4054	20.7795	17.5762	0.252429	0.343846	-0.478872	-0.404242	0.212099	-0.0130851
Bradi1g67570.1R_st	0.00166194	6.64547e-05	1.31837	0.398759	1.31837	up	1.82841	0.870593	1.82841	up	1.01989	0.0284202	1.01989	up	1.19319	0.254823	1.19319	up	75.2238	86.8394	98.6937	88.4998	136.948	104.071	-0.321537	-0.108311	0.0772223	-0.079891	0.549056	0.146512
Bradi1g67620.1R_st	4.03092e-05	2.22302e-07	-2.1443	-1.10051	2.1443	down	-2.53912	-1.34433	2.53912	down	-2.26089	-1.17689	2.26089	down	-3.78093	-1.91874	3.78093	down	251.843	227.561	115.498	100.64	97.9063	60.0809	1.14218	1.01781	0.0416756	-0.159082	-0.20215	-0.900934
Bradi1g67640.1R_st	0.0309982	0.00482035	1.32601	0.407096	1.32601	up	1.71457	0.777849	1.71457	up	1.04028	0.0569705	1.04028	up	1.21553	0.281586	1.21553	up	45.9918	43.9796	61.0366	45.2938	79.6201	52.9316	-0.169246	-0.246976	0.237849	-0.190006	0.608603	0.0346103
Bradi1g67700.1R_st	0.00713373	0.000569268	1.07208	0.100408	1.07208	up	1.25401	0.326549	1.25401	up	1.2484	0.320082	1.2484	up	1.46506	0.550961	1.46506	up	43.3404	42.4274	46.7325	52.9968	54.4038	62.191	-0.215917	-0.246442	-0.115509	0.0736392	0.110633	0.304519
Bradi1g67730.1R_st	0.00282399	0.000148662	-2.17618	-1.1218	2.17618	down	-2.63998	-1.40053	2.63998	down	-1.98907	-0.992091	1.98907	down	-3.19775	-1.67706	3.19775	down	83.9426	112.506	38.7797	57.0711	33.3151	35.4374	0.911527	1.33	-0.210269	0.33791	-0.489002	-0.347056
Bradi1g67770.1R_st	0.0142187	0.00150652	-1.31706	-0.397323	1.31706	down	-1.4673	-0.55316	1.4673	down	1.05318	0.0747585	1.05318	up	1.00298	0.00428716	1.00298	up	159.601	129.038	121.178	136.146	109.086	129.452	0.320741	0.0139917	-0.0765823	0.0887501	-0.232419	0.0182788
Bradi1g67790.1R_st	0.000921512	2.73739e-05	-1.3783	-0.462893	1.3783	down	-1.67983	-0.748314	1.67983	down	-1.32324	-0.404075	1.32324	down	-1.40645	-0.492054	1.40645	down	415.362	437.128	301.275	329.947	247.948	310.834	0.343186	0.417081	-0.119706	0.0130067	-0.405128	-0.0749726
Bradi1g67840.1R_st	0.00284404	0.000150674	-1.53481	-0.618058	1.53481	down	-1.64315	-0.716466	1.64315	down	-1.37876	-0.463371	1.37876	down	-1.68524	-0.752958	1.68524	down	169.678	209.133	110.273	151.344	103.626	124.49	0.298038	0.602651	-0.320019	0.13928	-0.418428	-0.150307
Bradi1g67980.1R_st	0.0426544	0.00759706	1.34491	0.427514	1.34491	up	1.38533	0.470227	1.38533	up	3.45099	1.78701	3.45099	up	2.69085	1.42806	2.69085	up	223.605	82.2321	323.805	278.439	312.98	217.469	-0.095757	-1.54522	0.331757	0.241791	0.37447	-0.117157
Bradi1g67990.2R_st	0.00107329	3.48422e-05	2.42811	1.27983	2.42811	up	6.01462	2.58847	6.01462	up	8.56113	3.0978	8.56113	up	11.4158	3.51296	11.4158	up	30.7668	13.0571	82.0738	102.68	188.384	137.459	-1.71967	-3.0787	-0.439833	0.0190961	0.868806	0.43426
Bradi1g68020.1R_st	0.0184113	0.00219382	-1.15574	-0.208811	1.15574	down	-1.18799	-0.248526	1.18799	down	-1.62606	-0.701378	1.62606	down	-1.51008	-0.594623	1.51008	down	45.7279	54.6323	39.7319	33.5017	38.3386	36.054	0.203712	0.462069	-0.00509866	-0.239309	-0.0448135	-0.132555
Bradi1g68070.1R_st	0.022267	0.0029249	-1.15064	-0.202436	1.15064	down	-1.49371	-0.578905	1.49371	down	-1.92523	-0.945031	1.92523	down	-1.89575	-0.922772	1.89575	down	21.0052	30.7362	18.317	16.1616	14.4369	16.2568	0.155622	0.703178	-0.0468146	-0.241853	-0.423283	-0.219594
Bradi1g68160.1F_at	0.0340365	0.00548907	-1.13635	-0.184412	1.13635	down	1.11214	0.153337	1.11214	up	-2.79248	-1.48155	2.79248	down	-2.05395	-1.0384	2.05395	down	15.5164	22.1188	13.2132	7.92618	17.3455	10.7919	0.157783	0.71717	-0.0266287	-0.764379	0.311121	-0.321229
Bradi1g68160.1R_st	0.0270225	0.00392613	1.05372	0.0754905	1.05372	up	1.03918	0.0554465	1.03918	up	-1.72332	-0.785193	1.72332	down	-1.77544	-0.828174	1.77544	down	425.088	446.814	448.246	260.285	441.012	251.874	0.00428915	0.0754398	0.0797796	-0.709753	0.0597356	-0.752734
Bradi1g68180.1R_st	0.0403246	0.00696478	1.2374	0.307316	1.2374	up	1.27894	0.354951	1.27894	up	-1.03136	-0.0445475	1.03136	down	1.14831	0.199511	1.14831	up	172.617	168.345	214.592	163.102	220.868	193.18	-0.140137	-0.176732	0.167178	-0.22128	0.214814	0.0227788
Bradi1g68300.1R_st	0.0077823	0.000650612	1.47722	0.562889	1.47722	up	2.15169	1.10547	2.15169	up	1.14838	0.199602	1.14838	up	1.31705	0.397307	1.31705	up	48.4552	55.1495	71.1461	63.211	104.455	72.4483	-0.47836	-0.283399	0.0845296	-0.0837965	0.627113	0.113908
Bradi1g68400.1R_st	0.00381301	0.000231792	-1.1144	-0.156261	1.1144	down	-1.13857	-0.187223	1.13857	down	-1.72867	-0.789662	1.72867	down	-1.71151	-0.775269	1.71151	down	41.437	47.4107	37.1838	27.5216	36.4188	27.6361	0.127205	0.317306	-0.0290558	-0.472356	-0.0600173	-0.457963
Bradi1g68430.1R_st	0.0385605	0.00655052	-1.325	-0.405998	1.325	down	-1.41045	-0.496154	1.41045	down	-1.81819	-0.862505	1.81819	down	-2.51543	-1.33081	2.51543	down	266.681	359.894	204.253	194.165	193.907	141.831	0.396605	0.807349	-0.00939258	-0.055156	-0.0995488	-0.523456
Bradi1g68440.1R_st	0.00592204	0.000435958	1.22457	0.292279	1.22457	up	2.10729	1.07539	2.10729	up	1.00287	0.0041306	1.00287	up	3.74411	1.90462	3.74411	up	6.39169	7.89949	8.1065	7.95646	14.3021	29.4753	-0.398137	-0.0950556	-0.105859	-0.090925	0.677255	1.80957
Bradi1g68500.1R_st	0.00870574	0.000766367	-1.0523	-0.0735413	1.0523	down	-1.01152	-0.0165307	1.01152	down	1.387	0.471971	1.387	up	1.44744	0.533503	1.44744	up	198.143	182.985	188.239	253.756	195.849	265.287	0.0227828	-0.0911196	-0.0507585	0.380851	0.00625213	0.442383
Bradi1g68520.1R_st	0.00124787	4.40028e-05	1.31602	0.396186	1.31602	up	1.59903	0.677195	1.59903	up	1.35358	0.436782	1.35358	up	1.41116	0.496883	1.41116	up	104.365	96.7689	137.518	130.681	167.101	136.942	-0.319952	-0.432258	0.0762337	0.00452423	0.357242	0.0646248
Bradi1g68540.1R_st	0.0217912	0.00282051	-1.12823	-0.174065	1.12823	down	-1.07867	-0.109256	1.07867	down	-1.39454	-0.479786	1.39454	down	-1.36557	-0.449506	1.36557	down	202.892	213.459	179.708	153.367	189.221	156.282	0.181022	0.25498	0.00695705	-0.224806	0.0717667	-0.194525
Bradi1g68560.3R_st	0.0237998	0.00323184	1.16808	0.224135	1.16808	up	1.47115	0.556942	1.47115	up	1.80357	0.850856	1.80357	up	2.2066	1.14183	2.2066	up	27.6654	20.1902	32.279	35.5794	41.1548	43.5312	-0.204045	-0.686543	0.0200896	0.164312	0.352897	0.455282
Bradi1g68580.1R_st	0.0183005	0.00217067	1.21314	0.278751	1.21314	up	1.28818	0.365335	1.28818	up	1.19719	0.259658	1.19719	up	1.18506	0.244965	1.18506	up	160.213	157.841	194.062	188.309	206.031	186.269	-0.238484	-0.263463	0.040267	-0.00380492	0.126851	-0.0184979
Bradi1g68620.1R_st	0.000185367	2.33887e-06	1.52196	0.605931	1.52196	up	1.91925	0.940545	1.91925	up	1.35162	0.434687	1.35162	up	1.60784	0.685128	1.60784	up	59.0183	63.9556	89.7794	86.8021	113.605	102.825	-0.618034	-0.500951	-0.0121039	-0.0662639	0.32251	0.184177
Bradi1g68730.1R_st	0.007407	0.000606238	-1.35139	-0.434445	1.35139	down	-1.50087	-0.585799	1.50087	down	-1.26535	-0.339532	1.26535	down	-2.16054	-1.11139	2.16054	down	40.4093	44.4921	30.2602	35.163	27.3507	20.5527	0.236004	0.370257	-0.198441	0.0307248	-0.349795	-0.741134
Bradi1g68820.2F_at	0.0477162	0.00894716	-1.11124	-0.152169	1.11124	down	1.40741	0.493045	1.40741	up	1.58557	0.664998	1.58557	up	2.56446	1.35866	2.56446	up	47.8534	39.2477	43.1887	61.9492	68.4113	97.9447	-0.162921	-0.469406	-0.31509	0.195592	0.330123	0.88925
Bradi1g68830.1R_st	0.00223407	0.000103233	1.15372	0.206297	1.15372	up	1.37584	0.460312	1.37584	up	1.78265	0.834024	1.78265	up	2.52051	1.33372	2.52051	up	38.2048	19.6065	44.4566	34.9552	52.8889	49.4032	-0.0937383	-1.05464	0.112559	-0.220617	0.366573	0.279074
Bradi1g68840.1R_st	0.000282477	4.63812e-06	1.42052	0.506421	1.42052	up	1.57011	0.650864	1.57011	up	2.53755	1.34344	2.53755	up	2.41096	1.26961	2.41096	up	55.7444	32.0822	79.1325	81.5472	87.6549	77.2312	-0.398349	-1.19675	0.108071	0.146686	0.252515	0.072859
Bradi1g68910.1R_st	0.00129433	4.68846e-05	1.33338	0.415086	1.33338	up	1.46422	0.550136	1.46422	up	1.33485	0.416674	1.33485	up	1.72433	0.786035	1.72433	up	69.4598	70.7068	92.562	93.4767	101.666	120.752	-0.424286	-0.411549	-0.00919946	0.00512481	0.125851	0.374486
Bradi1g69080.1R_st	0.0378598	0.00638389	-1.13338	-0.180634	1.13338	down	-1.13828	-0.186853	1.13828	down	-1.45625	-0.542257	1.45625	down	-1.59282	-0.671583	1.59282	down	132.662	144.803	116.848	99.0026	115.931	90.7794	0.142924	0.271593	-0.0377107	-0.270664	-0.0439299	-0.39999
Bradi1g69090.1R_st	0.00445913	0.000293239	1.23782	0.307799	1.23782	up	1.62796	0.703061	1.62796	up	1.36308	0.446873	1.36308	up	1.17414	0.231601	1.17414	up	60.4133	57.0174	74.944	77.531	98.6654	66.8467	-0.224555	-0.311603	0.0832435	0.13527	0.478506	-0.0800021
Bradi1g69180.1R_st	0.0392275	0.00670536	1.35356	0.436757	1.35356	up	1.40471	0.490272	1.40471	up	1.04156	0.0587493	1.04156	up	1.02832	0.0402883	1.02832	up	46.6495	59.9526	63.2476	62.4672	65.6804	61.8203	-0.375056	-0.0141085	0.0617015	0.0446408	0.115216	0.0261798
Bradi1g69230.1R_st	0.00455057	0.000302148	-1.5012	-0.586116	1.5012	down	-1.46888	-0.554719	1.46888	down	-2.37209	-1.24616	2.37209	down	-2.12312	-1.08619	2.12312	down	93.4465	99.6789	63.6773	42.0988	63.7093	47.3443	0.461134	0.550447	-0.124982	-0.695713	-0.093585	-0.535739
Bradi1g69260.1R_st	4.37892e-06	3.84196e-09	-1.77274	-0.825979	1.77274	down	-2.07682	-1.05437	2.07682	down	-1.99898	-0.999266	1.99898	down	-2.40215	-1.26433	2.40215	down	176.161	225.662	99.3112	112.866	84.8614	93.9164	0.784863	1.14359	-0.0411164	0.14432	-0.26951	-0.120742
Bradi1g69340.1R_st	0.0151745	0.00166448	-1.45258	-0.538617	1.45258	down	-1.54015	-0.623069	1.54015	down	-1.44799	-0.534054	1.44799	down	-1.64651	-0.719409	1.64651	down	28.015	32.3075	19.6835	22.631	18.2108	19.6362	0.457902	0.663562	-0.080715	0.129508	-0.165167	-0.0558476
Bradi1g69370.1R_st	0.0382629	0.00648399	-1.21781	-0.284285	1.21781	down	-1.20569	-0.269858	1.20569	down	-1.31912	-0.399571	1.31912	down	-1.11497	-0.157006	1.11497	down	194.673	190.727	159.562	144.426	162.007	170.982	0.205611	0.177912	-0.0786745	-0.221659	-0.0642468	0.0209055
Bradi1g69420.1R_st	0.00415476	0.000261335	-1.62427	-0.699795	1.62427	down	-1.71337	-0.776833	1.71337	down	-1.44113	-0.527196	1.44113	down	-1.47677	-0.562442	1.47677	down	133.135	103.147	82.7623	71.4526	78.2499	69.7953	0.733985	0.363554	0.0341903	-0.163642	-0.042848	-0.198888
Bradi1g69420.2R_st	0.00654135	0.000501467	-1.7395	-0.798674	1.7395	down	-1.76966	-0.823475	1.76966	down	-1.75583	-0.812151	1.75583	down	-1.80782	-0.854248	1.80782	down	141.989	129.962	81.5218	73.45	81.2508	71.3367	0.655992	0.520208	-0.142682	-0.291943	-0.167483	-0.33404
Bradi1g69460.1R_st	0.0482894	0.00910912	-1.14377	-0.193794	1.14377	down	-1.19883	-0.261627	1.19883	down	-1.29965	-0.378123	1.29965	down	-1.2928	-0.370502	1.2928	down	32.1228	31.6847	28.1242	24.271	26.8325	24.5728	0.221944	0.195851	0.0281496	-0.182272	-0.0396827	-0.174651
Bradi1g69540.1R_st	0.019433	0.0023797	1.10244	0.140703	1.10244	up	1.30323	0.382092	1.30323	up	1.33539	0.417258	1.33539	up	1.43394	0.519987	1.43394	up	144.552	155.805	159.905	207.518	187.929	222.891	-0.28422	-0.174416	-0.143517	0.242843	0.0978727	0.345571
Bradi1g69550.1R_st	0.0479713	0.00901801	1.0609	0.0852952	1.0609	up	-1.20742	-0.271932	1.20742	down	-1.34233	-0.424737	1.34233	down	-1.7525	-0.809417	1.7525	down	288.654	321.626	308.217	239.922	241.547	183.816	0.0675902	0.215791	0.152885	-0.208946	-0.204341	-0.593626
Bradi1g69570.1R_st	0.00336635	0.000190996	1.21327	0.278901	1.21327	up	-1.08215	-0.113901	1.08215	down	-1.43151	-0.51754	1.43151	down	-1.50996	-0.594514	1.50996	down	86.3316	116.633	105	81.5443	79.8561	77.2572	0.0201044	0.454253	0.299005	-0.0632865	-0.0937967	-0.140261
Bradi1g69640.1R_st	0.0292137	0.00442672	-1.2963	-0.374402	1.2963	down	-1.41311	-0.498874	1.41311	down	-1.19159	-0.252893	1.19159	down	-1.58712	-0.666412	1.58712	down	153.425	181.024	118.713	150.42	108.987	114.564	0.195963	0.421062	-0.178439	0.168169	-0.302911	-0.24535
Bradi1g69650.1R_st	0.00175797	7.2493e-05	1.01889	0.0269947	1.01889	up	1.05749	0.080644	1.05749	up	-1.40152	-0.486995	1.40152	down	-1.54801	-0.630415	1.54801	down	3138.1	3410.38	3196.47	2432.99	3317.68	2205.07	-0.0303774	0.0903072	-0.00338268	-0.396688	0.0502666	-0.540108
Bradi1g69650.3R_st	0.00601802	0.000445286	-1.18867	-0.249351	1.18867	down	-1.13672	-0.184877	1.13672	down	-2.02513	-1.01802	2.02513	down	-2.24021	-1.16363	2.24021	down	805.067	885.588	677.287	435.721	719.512	394.276	0.246143	0.376087	-0.00320848	-0.64193	0.0612656	-0.787545
Bradi1g69680.1R_st	0.0211497	0.00269773	-1.02739	-0.0389817	1.02739	down	1.19056	0.251639	1.19056	up	1.83244	0.873762	1.83244	up	2.05835	1.04149	2.05835	up	124.425	115.344	122.703	210.8	148.037	236.775	-0.155238	-0.260325	-0.19422	0.613437	0.0964007	0.781161
Bradi1g69700.1R_st	0.000898952	2.64774e-05	1.1233	0.16775	1.1233	up	2.57193	1.36285	2.57193	up	1.33905	0.421205	1.33905	up	2.50346	1.32392	2.50346	up	19.4789	20.9559	22.1164	27.6608	49.8846	52.2169	-0.48608	-0.394357	-0.318331	0.0268481	0.87677	0.929565
Bradi1g69720.1R_st	0.0227107	0.003005	-1.21972	-0.28655	1.21972	down	1.0151	0.0216157	1.0151	up	1.09364	0.129132	1.09364	up	1.1877	0.248172	1.1877	up	161.052	168.652	132.266	184.433	163.501	200.389	-0.0396299	0.0272166	-0.32618	0.156349	-0.0180143	0.275389
Bradi1g69770.1R_st	0.0018549	7.94347e-05	-1.52833	-0.611956	1.52833	down	-1.74315	-0.801696	1.74315	down	-1.22331	-0.290787	1.22331	down	-2.05273	-1.03755	2.05273	down	113.904	105.724	74.4204	86.2386	65.9159	51.3948	0.446425	0.342723	-0.165531	0.0519369	-0.355271	-0.694822
Bradi1g70000.1R_st	0.00153922	5.87777e-05	1.30947	0.388981	1.30947	up	1.42058	0.506476	1.42058	up	1.13449	0.182046	1.13449	up	1.24885	0.320595	1.24885	up	287.728	279.67	377.132	317.243	409.471	349.008	-0.256856	-0.29888	0.132125	-0.116834	0.24962	0.0217147
Bradi1g70040.1R_st	0.0425791	0.00757476	1.47361	0.559353	1.47361	up	1.86764	0.901214	1.86764	up	1.71567	0.778771	1.71567	up	1.95053	0.963866	1.95053	up	54.9241	49.8943	79.9083	84.373	99.9848	95.5134	-0.557822	-0.667566	0.00153033	0.111206	0.343392	0.2963
Bradi1g70050.1R_st	0.0220417	0.00287137	1.2596	0.332962	1.2596	up	1.23713	0.307	1.23713	up	1.27678	0.352514	1.27678	up	1.74062	0.799601	1.74062	up	21.0253	19.1803	26.1113	24.4506	25.8567	33.3323	-0.232354	-0.344946	0.100608	0.00756836	0.0746461	0.454655
Bradi1g70160.1R_st	0.0243119	0.00333877	-1.08948	-0.123646	1.08948	down	1.04515	0.0637066	1.04515	up	-1.42941	-0.515419	1.42941	down	-1.72594	-0.787382	1.72594	down	141.781	169.87	130.332	118.869	148.27	99.4742	0.0541697	0.315748	-0.069476	-0.199671	0.117876	-0.471634
Bradi1g70180.1R_st	0.00563917	0.000409698	1.0896	0.123795	1.0896	up	-1.03327	-0.047219	1.03327	down	-1.35183	-0.434914	1.35183	down	-1.38793	-0.472932	1.38793	down	926.744	968.113	1010.44	716.203	897.954	697.942	-0.0194025	0.0435311	0.104392	-0.391383	-0.0666215	-0.429401
Bradi1g70250.1R_st	0.00463422	0.000310755	1.24999	0.321922	1.24999	up	1.40477	0.490332	1.40477	up	1.27503	0.350537	1.27503	up	1.29004	0.367418	1.29004	up	61.0391	60.914	76.2665	77.8919	86.0188	78.6102	-0.303023	-0.30587	0.0188993	0.0446668	0.187309	0.061548
Bradi1g70290.1R_st	0.00844026	0.000731008	-1.2953	-0.373289	1.2953	down	-1.94336	-0.958557	1.94336	down	-1.45216	-0.538203	1.45216	down	-1.5795	-0.659464	1.5795	down	159.835	146.837	124.509	101.011	82.6135	93.747	0.573663	0.453389	0.200374	-0.0848146	-0.384894	-0.206075
Bradi1g70330.1R_st	0.0374612	0.00627771	-1.21057	-0.275689	1.21057	down	-1.06703	-0.0936014	1.06703	down	1.59931	0.677446	1.59931	up	1.8944	0.921743	1.8944	up	121.269	70.1688	100.498	111.851	114.18	132.6	0.173992	-0.620502	-0.101697	0.0569446	0.0803903	0.301242
Bradi1g70360.1R_st	0.0239563	0.0032659	1.1096	0.150044	1.1096	up	1.47205	0.557824	1.47205	up	1.37431	0.45871	1.37431	up	1.46371	0.549632	1.46371	up	54.0937	48.4821	59.9473	65.5737	79.8018	69.8219	-0.166759	-0.347059	-0.0167154	0.11165	0.391065	0.202572
Bradi1g70390.1R_st	0.0186477	0.00223321	-2.13835	-1.0965	2.13835	down	-2.25379	-1.17235	2.25379	down	-2.11221	-1.07875	2.11221	down	-1.95702	-0.96866	1.95702	down	317.564	363.383	158.475	169.755	142.53	183.974	0.865909	1.04794	-0.230591	-0.0308096	-0.306444	0.0792844
Bradi1g70410.1F_at	0.00965083	0.000884061	-1.3201	-0.400646	1.3201	down	-1.53077	-0.614261	1.53077	down	-1.71061	-0.774509	1.71061	down	-2.43775	-1.28555	2.43775	down	23.7292	31.0106	18.0138	17.9643	15.2805	12.6782	0.377318	0.775268	-0.0233277	0.000759125	-0.236943	-0.510285
Bradi1g70420.1F_at	0.0363899	0.00604497	-2.302	-1.20289	2.302	down	-2.95748	-1.56437	2.95748	down	-2.62363	-1.39157	2.62363	down	-4.6578	-2.21965	4.6578	down	96.9091	119.227	45.5988	40.6274	31.3224	22.5072	1.44925	1.6246	0.246362	0.233035	-0.115117	-0.595049
Bradi1g70420.1R_st	0.000424301	8.18997e-06	-2.1702	-1.11783	2.1702	down	-3.05933	-1.61322	3.05933	down	-2.65444	-1.40841	2.65444	down	-6.0403	-2.59462	6.0403	down	633.255	729.466	285.915	270.229	202.162	118.681	1.26483	1.48962	0.147004	0.0812125	-0.348383	-1.105
Bradi1g70460.1R_st	0.0418781	0.00737823	-1.19653	-0.258854	1.19653	down	-1.33299	-0.414668	1.33299	down	-1.16144	-0.215917	1.16144	down	-1.40975	-0.495435	1.40975	down	233.689	237.335	196.775	203.707	175.692	168.029	0.228813	0.249587	-0.0300412	0.0336707	-0.185855	-0.245848
Bradi1g70620.1R_st	0.0393909	0.00674096	1.07391	0.102867	1.07391	up	-1.03788	-0.0536369	1.03788	down	-1.03989	-0.0564369	1.03989	down	-1.24818	-0.319829	1.24818	down	250.165	259.625	269.065	249.34	241.51	207.735	-0.0091753	0.0424584	0.0936921	-0.0139785	-0.0628122	-0.277371
Bradi1g70660.1R_st	0.0289366	0.00434744	1.17839	0.236816	1.17839	up	1.19349	0.255181	1.19349	up	1.12292	0.167249	1.12292	up	1.20641	0.270715	1.20641	up	56.7182	61.3457	66.7773	68.776	67.76	73.9226	-0.226777	-0.115445	0.010039	0.0518048	0.0284042	0.15527
Bradi1g70690.1R_st	0.0193758	0.00236865	1.05632	0.0790531	1.05632	up	1.24601	0.317312	1.24601	up	1.57806	0.658156	1.57806	up	1.81424	0.859367	1.81424	up	31.6475	25.9302	33.4324	40.7888	39.4719	46.9619	-0.179023	-0.462627	-0.0999702	0.195529	0.138289	0.39674
Bradi1g70700.1R_st	0.00960236	0.000875786	-2.87582	-1.52397	2.87582	down	-3.04668	-1.60724	3.04668	down	-3.20884	-1.68205	3.20884	down	-3.63335	-1.8613	3.63335	down	122.328	128.076	41.9493	38.0318	40.1915	33.7575	1.58247	1.66021	0.0584998	-0.021842	-0.0247663	-0.201091
Bradi1g70810.1R_st	0.0244602	0.00337139	-1.04656	-0.0656493	1.04656	down	1.01286	0.0184312	1.01286	up	-1.17136	-0.228181	1.17136	down	-1.22511	-0.292907	1.22511	down	43.6541	52.0924	41.7704	44.4646	44.2117	42.5252	-0.0184312	0.236313	-0.0840805	0.00813127	0	-0.0565941
Bradi1g70850.1R_st	0.0105466	0.000995467	-1.02094	-0.0298962	1.02094	down	1.06574	0.0918564	1.06574	up	1.24625	0.317595	1.24625	up	1.45449	0.540508	1.45449	up	25.6424	21.3406	25.1296	26.5691	27.3568	31.0767	-0.0033133	-0.270458	-0.0332095	0.047137	0.0885431	0.270051
Bradi1g70920.2R_st	0.0431571	0.0077497	1.50722	0.591894	1.50722	up	1.97942	0.98508	1.97942	up	1.777	0.829447	1.777	up	1.51321	0.597609	1.51321	up	18.6905	23.5729	28.1889	42.1161	37.0642	34.9082	-0.665423	-0.377034	-0.0735294	0.452413	0.319656	0.220575
Bradi1g70930.1R_st	1.04397e-05	1.87131e-08	1.49566	0.58078	1.49566	up	1.77902	0.831079	1.77902	up	3.13175	1.64697	3.13175	up	3.42024	1.7741	3.42024	up	270.988	116.535	406.689	364.589	482.374	398.707	-0.435218	-1.65337	0.145562	-0.00640059	0.39586	0.120728
Bradi1g70980.1R_st	0.00574034	0.000419463	1.26296	0.336813	1.26296	up	1.60775	0.685041	1.60775	up	1.43216	0.518191	1.43216	up	1.93201	0.950101	1.93201	up	39.5062	38.9689	49.7798	55.3503	64.1381	75.15	-0.38421	-0.411993	-0.0473967	0.106198	0.300831	0.538109
Bradi1g70990.1R_st	0.017374	0.00200846	-1.01641	-0.0234756	1.01641	down	-1.06802	-0.0949447	1.06802	down	1.14733	0.198282	1.14733	up	1.53813	0.621181	1.53813	up	15.808	14.5972	15.4991	16.7341	14.763	22.447	0.0134492	-0.0977092	-0.0100264	0.100572	-0.0814955	0.523472
Bradi1g71020.1R_st	0.00693691	0.000548055	-1.31646	-0.396662	1.31646	down	-1.37106	-0.455294	1.37106	down	-1.35375	-0.436962	1.35375	down	-1.87576	-0.907475	1.87576	down	273.142	290.757	207.062	213.06	199.049	155.63	0.329746	0.412124	-0.066916	-0.0248384	-0.125548	-0.495351
Bradi1g71030.1R_st	0.00322843	0.000180339	-1.3385	-0.420617	1.3385	down	-1.42616	-0.512132	1.42616	down	-1.32264	-0.403423	1.32264	down	-1.83688	-0.877259	1.83688	down	53.766	61.4314	40.0051	46.618	37.552	33.4986	0.381961	0.576065	-0.0386559	0.172642	-0.130171	-0.301195
Bradi1g71230.1R_st	2.39946e-05	8.9246e-08	-1.18278	-0.242183	1.18278	down	-1.28663	-0.363593	1.28663	down	-1.78049	-0.832276	1.78049	down	-2.35493	-1.23569	2.35493	down	130.893	164.386	110.785	92.2527	101.773	69.7664	0.296281	0.62445	0.0540981	-0.207826	-0.0673118	-0.611237
Bradi1g71340.1R_st	0.000356971	6.38327e-06	1.02113	0.0301625	1.02113	up	1.22096	0.288017	1.22096	up	1.14693	0.197783	1.14693	up	1.4481	0.534166	1.4481	up	128.675	114.687	131.424	131.577	157.141	166.202	-0.0407672	-0.206483	-0.0106047	-0.00870013	0.24725	0.327683
Bradi1g71380.3R_st	0.00439447	0.000285131	-1.05495	-0.0771734	1.05495	down	1.63309	0.707607	1.63309	up	1.98247	0.987302	1.98247	up	7.24768	2.85752	7.24768	up	5.80755	5.74467	5.56444	11.8904	9.55064	40.6683	-0.347925	-0.407931	-0.425099	0.579371	0.359682	2.44959
Bradi1g71410.1R_st	0.0402806	0.0069538	-1.2866	-0.36356	1.2866	down	-1.81768	-0.862101	1.81768	down	-1.36039	-0.444023	1.36039	down	-1.57472	-0.655096	1.57472	down	94.7872	82.3129	74.0077	60.4541	53.47	52.7874	0.528034	0.331031	0.164473	-0.112992	-0.334068	-0.324065
Bradi1g71460.1R_st	0.00098798	3.0628e-05	-1.82272	-0.866097	1.82272	down	-2.79199	-1.48129	2.79199	down	-3.27269	-1.71048	3.27269	down	-3.30802	-1.72597	3.30802	down	44.5397	60.9055	24.4576	18.3708	16.4058	18.0815	0.928411	1.34764	0.0623147	-0.362831	-0.552881	-0.378325
Bradi1g71470.1R_st	0.0459212	0.00849355	-1.11321	-0.154722	1.11321	down	-1.2533	-0.325734	1.2533	down	-1.19166	-0.252978	1.19166	down	-1.59867	-0.676874	1.59867	down	182.028	242.77	163.934	204.805	147.303	153.002	0.0231326	0.4383	-0.131589	0.185321	-0.302601	-0.238574
Bradi1g71490.2R_st	0.0244892	0.00338244	-1.66699	-0.737244	1.66699	down	-1.56072	-0.642211	1.56072	down	-1.41351	-0.499281	1.41351	down	-1.28043	-0.356623	1.28043	down	30.2265	33.2499	18.0163	23.4552	19.6108	26.0607	0.333036	0.47678	-0.404208	-0.0225012	-0.309174	0.120156
Bradi1g71570.1R_st	0.0173544	0.00200302	-1.1942	-0.25605	1.1942	down	-1.08872	-0.122637	1.08872	down	-1.72364	-0.785461	1.72364	down	-1.89066	-0.918892	1.89066	down	85.0358	100.39	71.3239	58.3208	78.7278	53.2598	0.119048	0.362532	-0.137002	-0.42293	-0.00358884	-0.55636
Bradi1g71650.1R_st	0.00742047	0.000607961	-1.10587	-0.145175	1.10587	down	-1.24217	-0.312867	1.24217	down	-2.13417	-1.09367	2.13417	down	-1.72588	-0.78733	1.72588	down	49.5517	47.1876	44.8892	22.0476	39.9487	27.0826	0.292561	0.208804	0.147386	-0.884868	-0.0203056	-0.578526
Bradi1g71740.1R_st	0.000324954	5.52564e-06	2.91573	1.54386	2.91573	up	3.97459	1.99081	3.97459	up	1.45603	0.542045	1.45603	up	1.46848	0.554327	1.46848	up	18.6691	24.2487	54.4522	34.9307	74.4106	35.0892	-1.00164	-0.648223	0.542212	-0.106178	0.989163	-0.0938964
Bradi1g71860.1R_st	0.00370016	0.000220912	2.00181	1.00131	2.00181	up	2.34447	1.22926	2.34447	up	2.19342	1.13318	2.19342	up	3.08208	1.6239	3.08208	up	316.561	256.897	652.884	553.781	757.739	780.298	-0.803895	-1.12811	0.197412	0.00507545	0.425366	0.495795
Bradi1g71920.1R_st	0.000881077	2.56942e-05	-1.30228	-0.381037	1.30228	down	-1.54435	-0.627004	1.54435	down	-1.74033	-0.799359	1.74033	down	-1.87903	-0.909991	1.87903	down	31.9375	32.1037	24.2244	18.4531	20.4421	17.1208	0.446802	0.472149	0.0657651	-0.32721	-0.180202	-0.437842
Bradi1g72060.1R_st	0.0189771	0.00230273	-1.32919	-0.410552	1.32919	down	-1.34645	-0.429165	1.34645	down	-1.26143	-0.335055	1.26143	down	-1.52412	-0.607973	1.52412	down	124.265	134.351	94.1702	106.428	92.321	89.4248	0.244422	0.35606	-0.16613	0.0210056	-0.184743	-0.251913
Bradi1g72090.1R_st	0.0389841	0.00663712	1.04319	0.0610035	1.04319	up	1.22458	0.292284	1.22458	up	1.33882	0.420957	1.33882	up	1.6129	0.689661	1.6129	up	76.2291	69.5794	79.519	92.9142	93.1226	112.185	-0.174662	-0.300257	-0.113659	0.120701	0.117622	0.389404
Bradi1g72120.1R_st	0.0324309	0.00515363	-1.35228	-0.435389	1.35228	down	-1.31487	-0.39492	1.31487	down	-1.0814	-0.112895	1.0814	down	-1.14991	-0.201518	1.14991	down	513.897	421.802	380.582	388.551	391.242	365.344	0.373661	0.0843951	-0.0617278	-0.0284996	-0.021259	-0.117123
Bradi1g72160.1R_st	0.00207698	9.2243e-05	-1.04267	-0.0602816	1.04267	down	1.01376	0.0197153	1.01376	up	1.62503	0.700468	1.62503	up	1.49341	0.578609	1.49341	up	233.676	205.636	224.506	334.198	237.058	307.354	-0.0220118	-0.206267	-0.0822934	0.494201	-0.00229645	0.372343
Bradi1g72470.1R_st	0.0342724	0.00555146	-1.06555	-0.091599	1.06555	down	-1.17179	-0.228713	1.17179	down	-1.20836	-0.273056	1.20836	down	-1.46783	-0.553686	1.46783	down	415.927	425.792	390.387	352.216	356.164	293.317	0.120218	0.154385	0.0286188	-0.118671	-0.108495	-0.399301
Bradi1g72490.1R_st	0.00170655	6.90233e-05	-1.15526	-0.208216	1.15526	down	1.00095	0.00137266	1.00095	up	1.81344	0.858729	1.81344	up	1.74415	0.802526	1.74415	up	505.944	469.743	438.025	852.117	507.178	819.503	0.00263023	-0.106119	-0.205586	0.75261	0.00400289	0.696408
Bradi1g72510.1R_st	0.000130939	1.32389e-06	-1.3007	-0.379287	1.3007	down	-1.52088	-0.604908	1.52088	down	-1.37811	-0.462687	1.37811	down	-1.72583	-0.787287	1.72583	down	157.203	199.456	121.256	144.861	103.432	115.549	0.217946	0.56112	-0.161341	0.098433	-0.386962	-0.226167
Bradi1g72630.1F_at	0.00852886	0.0007426	-1.1203	-0.163882	1.1203	down	-1.3801	-0.464776	1.3801	down	-1.47401	-0.559746	1.47401	down	-1.61727	-0.693561	1.61727	down	181.149	196.978	161.549	133.593	130.708	121.712	0.327603	0.456177	0.163721	-0.103569	-0.137172	-0.237383
Bradi1g72640.1F_at	0.0307394	0.00476599	1.03017	0.0428871	1.03017	up	-1.20824	-0.272902	1.20824	down	-1.56626	-0.647327	1.56626	down	-2.14371	-1.10011	2.14371	down	35.5675	48.2363	35.6488	30.7812	28.5292	22.5248	0.124738	0.61534	0.167626	-0.0319865	-0.148164	-0.484771
Bradi1g72650.1R_st	0.0256326	0.00363457	-1.60176	-0.679654	1.60176	down	-2.04333	-1.03092	2.04333	down	-1.00953	-0.0136814	1.00953	down	1.03319	0.0471063	1.03319	up	488.626	342.343	305.453	339.102	241.943	354.588	0.542753	0.0315733	-0.136901	0.0178919	-0.48817	0.0786796
Bradi1g72750.1R_st	0.00549467	0.000395084	1.21123	0.276471	1.21123	up	1.40963	0.495315	1.40963	up	1.24865	0.320371	1.24865	up	1.91916	0.940473	1.91916	up	56.3462	52.853	68.3348	65.9356	79.5933	100.84	-0.295757	-0.391915	-0.0192854	-0.0715449	0.199558	0.548557
Bradi1g72760.1F_at	0.0266971	0.00385002	-1.41458	-0.500374	1.41458	down	-2.20136	-1.13839	2.20136	down	-1.90311	-0.928357	1.90311	down	-2.53504	-1.34201	2.53504	down	27.4666	41.4356	20.2233	21.6757	13.4042	16.218	0.382004	0.965872	-0.11837	0.0375144	-0.756389	-0.376136
Bradi1g72760.1R_st	0.0133826	0.00138942	-1.30084	-0.379448	1.30084	down	-1.62544	-0.70083	1.62544	down	-1.22728	-0.295462	1.22728	down	-1.78001	-0.831882	1.78001	down	55.1501	62.1955	42.4977	50.5362	34.6563	35.084	0.308121	0.476347	-0.0713266	0.180885	-0.392709	-0.355535
Bradi1g72790.1R_st	0.00403424	0.000249959	1.20437	0.268274	1.20437	up	1.09721	0.133842	1.09721	up	1.47979	0.565395	1.47979	up	1.77137	0.824867	1.77137	up	1263.63	1097.8	1518.69	1624.68	1387.79	1944.73	-0.206199	-0.404808	0.0620747	0.160587	-0.0723572	0.420058
Bradi1g72800.1R_st	0.00118692	4.05641e-05	1.24363	0.314552	1.24363	up	1.63542	0.709661	1.63542	up	1.24078	0.311249	1.24078	up	1.61671	0.693059	1.61671	up	65.0369	56.3779	81.0265	69.8676	106.2	91.6536	-0.174386	-0.380179	0.140166	-0.0689294	0.535275	0.312881
Bradi1g72850.1R_st	0.031069	0.00483397	-1.15086	-0.202717	1.15086	down	-1.27272	-0.347917	1.27272	down	-1.16672	-0.222453	1.16672	down	-1.29738	-0.375599	1.29738	down	129.119	133.776	112.317	114.548	102.299	103.078	0.164303	0.214016	-0.038414	-0.00843644	-0.183614	-0.161583
Bradi1g72870.1R_st	0.0231899	0.00311298	-1.5704	-0.651129	1.5704	down	-1.31773	-0.398056	1.31773	down	2.85384	1.5129	2.85384	up	2.74318	1.45585	2.74318	up	45.4289	20.2165	28.9881	57.0076	34.491	54.9581	0.41044	-0.771831	-0.240689	0.741072	0.0123836	0.684017
Bradi1g72880.1R_st	0.00321059	0.000179179	-1.48074	-0.566317	1.48074	down	-1.37119	-0.455426	1.37119	down	-1.13689	-0.185098	1.13689	down	-1.41665	-0.502481	1.41665	down	266.179	261.092	179.6	229.291	194.124	184.968	0.350659	0.322806	-0.215658	0.137709	-0.104767	-0.179675
Bradi1g72910.1F_at	0.0177336	0.00207557	-1.5517	-0.633847	1.5517	down	-1.30482	-0.38385	1.30482	down	-2.1252	-1.0876	2.1252	down	-1.85141	-0.888625	1.85141	down	26.8876	36.3193	16.8277	16.9551	19.8293	19.4678	0.370999	0.853623	-0.262849	-0.233979	-0.0128517	-0.035002
Bradi1g72910.1R_st	1.08915e-05	2.32073e-08	-4.25238	-2.08827	4.25238	down	-6.19905	-2.63205	6.19905	down	-3.63285	-1.8611	3.63285	down	-5.40665	-2.43473	5.40665	down	199.318	246.556	47.7256	67.536	32.1872	45.4043	1.70811	2.00531	-0.380164	0.144207	-0.92394	-0.429428
Bradi1g72940.1R_st	0.0080724	0.000685656	1.16384	0.218897	1.16384	up	1.208	0.272625	1.208	up	1.89268	0.920429	1.89268	up	1.64004	0.713728	1.64004	up	52.4113	30.0987	61.1086	57.2696	63.465	50.035	-0.125014	-0.926011	0.093883	-0.00558209	0.147611	-0.212283
Bradi1g73100.1R_st	0.00065421	1.60443e-05	2.71394	1.44039	2.71394	up	5.17657	2.372	5.17657	up	1.47163	0.557411	1.47163	up	1.37424	0.458639	1.37424	up	6.40401	6.54743	17.4008	9.61209	33.9978	8.95065	-0.489363	-0.46217	0.951024	0.0952402	1.88263	-0.00353122
Bradi1g73170.1R_st	0.0240105	0.0032773	1.12715	0.172676	1.12715	up	1.17632	0.234285	1.17632	up	1.20365	0.267421	1.20365	up	1.43061	0.516633	1.43061	up	675.527	614.806	754.949	737.288	788.11	876.565	-0.181059	-0.309663	-0.00838312	-0.0422421	0.0532252	0.20697
Bradi1g73210.1R_st	0.00528639	0.000373703	1.30545	0.384547	1.30545	up	1.29217	0.369798	1.29217	up	1.7245	0.78618	1.7245	up	1.87507	0.906945	1.87507	up	76.629	59.6118	97.9333	102.7	97.0033	111.588	-0.343133	-0.676739	0.0414139	0.10944	0.0266643	0.230206
Bradi1g73670.2R_st	0.00738555	0.000603557	-1.49222	-0.577464	1.49222	down	-2.15086	-1.10491	2.15086	down	-1.23516	-0.304696	1.23516	down	-2.83042	-1.50101	2.83042	down	79.6977	62.4436	54.07	50.8144	37.616	23.4829	0.709287	0.352403	0.131823	0.0477068	-0.395624	-1.14861
Bradi1g73710.1R_st	0.00144392	5.35273e-05	-1.55802	-0.639711	1.55802	down	-1.64859	-0.721229	1.64859	down	1.01359	0.0194689	1.01359	up	-1.62355	-0.699155	1.62355	down	624.714	506.446	402.525	513.427	379.081	313.546	0.427388	0.126857	-0.212323	0.146326	-0.293841	-0.572298
Bradi1g73740.1R_st	0.0265893	0.00382482	1.41099	0.496703	1.41099	up	1.62862	0.703649	1.62862	up	1.32893	0.410263	1.32893	up	1.64562	0.718631	1.64562	up	36.2765	33.7007	51.1731	44.8003	59.3707	56.2368	-0.376825	-0.471012	0.119878	-0.0607488	0.326824	0.24762
Bradi1g73750.1R_st	0.0321348	0.0050884	1.15532	0.20829	1.15532	up	1.09845	0.135465	1.09845	up	1.76224	0.817414	1.76224	up	2.21078	1.14455	2.21078	up	79.0484	46.6669	91.4256	82.1098	89.0544	103.822	-0.129889	-0.896121	0.0784016	-0.0787075	0.00557629	0.248431
Bradi1g73810.1R_st	0.0103975	0.000976975	-1.03052	-0.0433702	1.03052	down	1.16356	0.218543	1.16356	up	1.45276	0.538797	1.45276	up	1.56275	0.644086	1.56275	up	20.7573	16.9298	20.2336	24.5709	24.1299	26.4529	-0.0811415	-0.374536	-0.124512	0.164261	0.137401	0.26955
Bradi1g73830.1R_st	0.0123051	0.00123745	1.07923	0.110003	1.07923	up	1.59136	0.670257	1.59136	up	1.23162	0.300554	1.23162	up	1.74873	0.806306	1.74873	up	65.3301	54.1385	71.6306	66.7319	104.785	94.6626	-0.106281	-0.373929	0.00372267	-0.0733745	0.563976	0.432377
Bradi1g73930.1R_st	0.0292137	0.00442813	1.32756	0.408773	1.32756	up	-1.23956	-0.309831	1.23956	down	-2.50267	-1.32347	2.50267	down	-3.13912	-1.65036	3.13912	down	10.2528	26.9098	13.3895	10.9463	8.14596	9.00277	-0.242735	1.17018	0.166037	-0.15329	-0.552567	-0.480182
Bradi1g73960.1F_at	0.0232599	0.00312529	1.21985	0.286705	1.21985	up	1.23027	0.298979	1.23027	up	1.13328	0.180508	1.13328	up	3.02413	1.59652	3.02413	up	16.0455	19.7916	18.9158	21.8002	19.0322	58.2972	-0.378178	-0.0647082	-0.0914731	0.115799	-0.0791987	1.53181
Bradi1g73960.2F_at	0.0448811	0.00819993	-1.17331	-0.230589	1.17331	down	-2.18965	-1.1307	2.18965	down	2.79893	1.48488	2.79893	up	18.557	4.21389	18.557	up	8.65866	7.35845	7.24256	19.7464	3.98405	133.647	0.205751	-0.137201	-0.0248378	1.34767	-0.924951	4.07669
Bradi1g73970.1R_st	0.0103777	0.000974681	1.0887	0.122609	1.0887	up	1.05517	0.0774758	1.05517	up	3.74611	1.90539	3.74611	up	14.1228	3.81995	14.1228	up	27.917	41.9763	30.941	134.137	29.6585	508.383	-0.265145	0.0864207	-0.142535	1.99181	-0.187669	3.90637
Bradi1g73990.1R_st	0.00479211	0.000325816	1.07189	0.10016	1.07189	up	1.35543	0.438755	1.35543	up	2.48109	1.31098	2.48109	up	3.08608	1.62577	3.08608	up	17.2972	19.2186	18.5467	47.3552	24.0538	58.6289	-0.295888	-0.161771	-0.195728	1.1492	0.142867	1.464
Bradi1g74030.1F_at	0.00388913	0.000237556	-1.40333	-0.488856	1.40333	down	-1.49345	-0.578653	1.49345	down	1.37884	0.463456	1.37884	up	-1.42482	-0.51078	1.42482	down	33.7091	35.7563	24.0326	49.0835	22.5661	25.0646	0.285651	0.362407	-0.203205	0.825863	-0.293002	-0.148373
Bradi1g74070.1R_st	0.00364804	0.000215776	1.2753	0.350833	1.2753	up	1.30901	0.388474	1.30901	up	1.29446	0.372352	1.29446	up	1.4853	0.570752	1.4853	up	22.2656	22.9943	28.3795	29.8314	29.1515	34.1528	-0.317592	-0.268114	0.0332411	0.104238	0.0708818	0.302638
Bradi1g74150.1R_st	0.0271871	0.00396532	-1.34487	-0.427463	1.34487	down	-1.47254	-0.558307	1.47254	down	-1.31479	-0.394833	1.31479	down	-1.40767	-0.493309	1.40767	down	218.294	228.702	163.101	172.01	149.293	160.626	0.325922	0.37681	-0.10154	-0.0180225	-0.232385	-0.116499
Bradi1g74300.1R_st	0.000180273	2.18421e-06	1.29873	0.377105	1.29873	up	2.2013	1.13836	2.2013	up	1.65963	0.730866	1.65963	up	1.86935	0.902539	1.86935	up	87.5113	85.2492	113.524	141.015	193.711	158.826	-0.432449	-0.47284	-0.0553439	0.258026	0.705909	0.429699
Bradi1g74350.1R_st	0.00108794	3.55783e-05	1.18604	0.246148	1.18604	up	1.89781	0.924338	1.89781	up	2.45037	1.293	2.45037	up	2.07378	1.05227	2.07378	up	201.411	190.339	241.641	466.727	381.555	396.33	-0.454119	-0.536283	-0.207971	0.756717	0.470218	0.515982
Bradi1g74400.1R_st	0.0230561	0.00308153	-1.31609	-0.396257	1.31609	down	-1.35791	-0.441383	1.35791	down	-1.41401	-0.499791	1.41401	down	-1.93804	-0.954596	1.93804	down	114.535	116.613	86.2478	82.6605	84.4543	59.7514	0.315649	0.346676	-0.0806082	-0.153115	-0.125734	-0.607921
Bradi1g74520.1R_st	0.0143356	0.00153141	-1.08149	-0.11302	1.08149	down	-1.32306	-0.403879	1.32306	down	-1.07848	-0.109004	1.07848	down	-1.41257	-0.498322	1.41257	down	28.0967	25.595	26.0203	23.7018	21.3164	18.2239	0.212759	0.0766419	0.0997388	-0.0323625	-0.19112	-0.42168
Bradi1g74560.1R_st	0.0290179	0.00436846	-1.10827	-0.148305	1.10827	down	-1.02023	-0.0288897	1.02023	down	1.45852	0.54451	1.45852	up	1.55343	0.635459	1.55343	up	585.876	553.552	529.07	806.382	574.993	859.939	0.0449676	-0.0387513	-0.103337	0.505758	0.016078	0.596707
Bradi1g74570.1R_st	0.0112319	0.00108909	-1.20263	-0.266188	1.20263	down	-1.33541	-0.417281	1.33541	down	-1.01558	-0.0222981	1.01558	down	-1.48806	-0.573436	1.48806	down	158.016	137.908	131.534	135.668	118.257	93.0062	0.296259	0.100196	0.0300711	0.0778983	-0.121023	-0.473239
Bradi1g74640.1R_st	0.00473843	0.00032035	-1.63608	-0.710241	1.63608	down	-1.65429	-0.726216	1.65429	down	1.16898	0.225254	1.16898	up	-1.07406	-0.103079	1.07406	down	162.333	118.893	99.2224	138.574	98.1082	110.442	0.617025	0.163309	-0.0932159	0.388563	-0.109191	0.0602293
Bradi1g74660.1R_st	0.0128707	0.00131598	1.41092	0.496635	1.41092	up	1.43062	0.51664	1.43062	up	1.66679	0.737071	1.66679	up	1.85515	0.891536	1.85515	up	31.9883	26.7039	45.1943	44.4758	45.5359	49.6233	-0.458042	-0.701986	0.0385938	0.0350854	0.0585988	0.18955
Bradi1g74800.1R_st	0.000215652	3.01856e-06	-2.37202	-1.24612	2.37202	down	-2.46124	-1.29938	2.46124	down	-1.90119	-0.926906	1.90119	down	-1.95495	-0.967132	1.95495	down	40.9201	31.5592	17.2428	16.5671	16.478	16.1392	1.23056	0.866979	-0.0155564	-0.0599272	-0.0688225	-0.100153
Bradi1g74860.1R_st	1.40036e-05	3.62741e-08	1.73843	0.797785	1.73843	up	2.32396	1.21659	2.32396	up	3.41728	1.77285	3.41728	up	3.74218	1.90388	3.74218	up	674.318	497.433	1166.25	1700.26	1558.31	1860.59	-0.888834	-1.31787	-0.0910495	0.454976	0.327752	0.586007
Bradi1g74890.1R_st	0.0412415	0.00721273	1.06797	0.0948753	1.06797	up	1.28272	0.35921	1.28272	up	1.66511	0.735615	1.66511	up	1.90626	0.930748	1.90626	up	106.105	89.0686	112.785	146.464	137.285	167.717	-0.193154	-0.450847	-0.0982785	0.284767	0.166056	0.4799
Bradi1g75000.1R_st	0.00348244	0.000201366	-1.25697	-0.32995	1.25697	down	-1.19855	-0.261286	1.19855	down	-1.25737	-0.330414	1.25737	down	-1.2874	-0.364459	1.2874	down	178.581	214.271	142.057	170.342	149.44	166.329	0.100079	0.362582	-0.229871	0.0321681	-0.161207	-0.00187683
Bradi1g75010.1R_st	0.00187094	8.03756e-05	1.2351	0.304624	1.2351	up	1.23332	0.302552	1.23332	up	1.45805	0.544036	1.45805	up	1.82656	0.869133	1.82656	up	172.875	124.971	212.486	181.845	212.539	227.832	-0.155012	-0.617999	0.149611	-0.0739632	0.147539	0.251133
Bradi1g75090.1R_st	0.00370356	0.000221456	-1.69835	-0.764136	1.69835	down	-2.38412	-1.25346	2.38412	down	-1.11495	-0.156976	1.11495	down	-1.44308	-0.529147	1.44308	down	61.9834	74.065	36.2851	65.9052	25.9524	50.8922	0.190132	0.444708	-0.574004	0.287733	-1.06333	-0.0844383
Bradi1g75140.1R_st	1.25328e-05	2.8799e-08	-1.90685	-0.93119	1.90685	down	-1.87306	-0.905398	1.87306	down	-1.64684	-0.719696	1.64684	down	-2.32446	-1.21689	2.32446	down	72.2603	78.6548	37.8481	47.6781	38.5347	33.8331	0.859137	0.981496	-0.0720531	0.2618	-0.0462612	-0.235397
Bradi1g75190.1F_at	0.0487155	0.00923078	3.31014	1.72689	3.31014	up	4.21069	2.07406	4.21069	up	2.10358	1.07285	2.10358	up	2.43883	1.28619	2.43883	up	13.7384	27.9703	41.8394	49.8117	54.5258	60.1451	-1.77054	-0.856934	-0.0436522	0.215912	0.303511	0.429253
Bradi1g75270.1R_st	0.0151722	0.0016627	1.04243	0.0599451	1.04243	up	1.40042	0.485864	1.40042	up	1.25929	0.332615	1.25929	up	1.48019	0.565778	1.48019	up	281.634	251.442	295.214	315.646	395.534	370.723	-0.0757523	-0.245507	-0.0158072	0.0871077	0.410111	0.320271
Bradi1g75290.1R_st	0.0055749	0.000403415	1.29443	0.372317	1.29443	up	1.87039	0.903343	1.87039	up	1.45194	0.537984	1.45194	up	1.60654	0.683959	1.60654	up	882.915	849.481	1135.8	1218.47	1639.68	1349.17	-0.429633	-0.493453	-0.0573155	0.0445313	0.47371	0.190506
Bradi1g75350.1R_st	0.0143479	0.00153454	1.03493	0.049535	1.03493	up	-1.12814	-0.173941	1.12814	down	-1.76316	-0.818167	1.76316	down	-2.02153	-1.01545	2.02153	down	88.3594	131.984	91.8506	74.4237	78.6429	64.7903	0.0654917	0.630894	0.115027	-0.187273	-0.108449	-0.384555
Bradi1g75350.2R_st	0.0193254	0.00236088	1.01653	0.0236579	1.01653	up	-1.80463	-0.851706	1.80463	down	-1.33749	-0.419529	1.33749	down	-2.84849	-1.5102	2.84849	down	125.837	131.255	128.673	101.944	72.1075	46.046	0.178081	0.258255	0.201739	-0.161274	-0.673626	-1.25194
Bradi1g75410.1R_st	0.0420257	0.0074289	-1.30456	-0.383562	1.30456	down	-1.46752	-0.553384	1.46752	down	-1.4474	-0.533461	1.4474	down	-1.8096	-0.855669	1.8096	down	165.02	162.366	128.567	110.637	112.535	89.042	0.541138	0.50555	0.157575	-0.0279105	-0.012246	-0.350118
Bradi1g75500.1R_st	0.0153791	0.00169501	-1.38428	-0.46914	1.38428	down	-1.54653	-0.629035	1.54653	down	-1.43085	-0.516873	1.43085	down	-1.55068	-0.632901	1.55068	down	147.567	183.015	107.24	127.785	94.4407	118.032	0.215379	0.540198	-0.253761	0.0233252	-0.413656	-0.0927029
Bradi1g75520.1R_st	0.0214742	0.0027635	1.32514	0.406143	1.32514	up	1.87478	0.906722	1.87478	up	-1.24376	-0.314713	1.24376	down	1.35314	0.436309	1.35314	up	67.8689	70.752	90.2282	56.5325	127.581	95.4122	-0.300467	-0.237235	0.105676	-0.551948	0.606255	0.199074
Bradi1g75560.1R_st	0.0463223	0.0086055	-1.04771	-0.0672413	1.04771	down	1.02537	0.0361391	1.02537	up	1.11827	0.161269	1.11827	up	1.47188	0.557663	1.47188	up	37.5975	33.2597	35.5859	37.166	38.2868	48.9403	0.0275772	-0.137376	-0.0396641	0.0238934	0.0637163	0.420287
Bradi1g75580.1R_st	0.0274138	0.00402016	1.04979	0.0701021	1.04979	up	-1.04589	-0.0647261	1.04589	down	1.50249	0.587359	1.50249	up	1.7012	0.76655	1.7012	up	71.4125	56.702	74.6574	85.1766	68.3725	96.4444	-0.111246	-0.43654	-0.0411437	0.150818	-0.175972	0.330009
Bradi1g75660.1R_st	0.00349922	0.000202629	-1.10912	-0.149415	1.10912	down	-1.34343	-0.425925	1.34343	down	-1.66127	-0.732283	1.66127	down	-1.57929	-0.659277	1.57929	down	30.8634	31.5274	27.9074	18.9149	23.0221	19.8671	0.303678	0.327124	0.154263	-0.405159	-0.122247	-0.332152
Bradi1g75670.1R_st	0.0092638	0.000834845	-1.51206	-0.596519	1.51206	down	-2.24333	-1.16564	2.24333	down	-2.92395	-1.54792	2.92395	down	-4.03688	-2.01324	4.03688	down	42.6556	107.043	29.5612	35.9187	19.2199	25.6021	0.5137	1.80723	-0.0828196	0.259314	-0.651941	-0.206009
Bradi1g75740.1R_st	0.00513559	0.000360682	1.96619	0.975403	1.96619	up	1.86406	0.898451	1.86406	up	1.09372	0.129242	1.09372	up	1.16148	0.215961	1.16148	up	73.9683	81.835	145.411	88.9123	137.567	94.4793	-0.306208	-0.163799	0.669195	-0.0345569	0.592242	0.0521619
Bradi1g75770.1R_st	0.0299408	0.00459551	-1.05166	-0.0726641	1.05166	down	-1.25757	-0.330639	1.25757	down	-1.30151	-0.380185	1.30151	down	-1.36609	-0.450056	1.36609	down	190.305	187.31	179.462	143.94	150.616	137.728	0.156253	0.145645	0.0835892	-0.234541	-0.174385	-0.304412
Bradi1g75790.1R_st	0.0438655	0.00793353	1.05195	0.0730718	1.05195	up	-1.12189	-0.165936	1.12189	down	-1.48927	-0.57461	1.48927	down	-1.2825	-0.358963	1.2825	down	389.728	440.557	409.598	295.66	348.637	343.262	0.0465517	0.224799	0.119624	-0.349811	-0.119385	-0.134164
Bradi1g75800.1R_st	0.0291655	0.00440843	1.22244	0.289758	1.22244	up	1.52962	0.613172	1.52962	up	1.00644	0.00925994	1.00644	up	1.32042	0.400999	1.32042	up	47.8224	50.7705	58.2672	51.0793	73.1258	67.3857	-0.18282	-0.0856996	0.106938	-0.0764396	0.430352	0.3153
Bradi1g75850.1R_st	0.0447952	0.00818047	-1.36009	-0.443707	1.36009	down	-1.33454	-0.416339	1.33454	down	-1.04785	-0.0674384	1.04785	down	-1.34944	-0.432364	1.34944	down	157.995	132.44	115.391	126.414	118.496	97.8686	0.40534	0.156795	-0.0383663	0.0893562	-0.0109981	-0.27557
Bradi1g75900.1R_st	0.00245125	0.000120899	-1.83291	-0.874132	1.83291	down	-3.04378	-1.60586	3.04378	down	-1.98452	-0.988791	1.98452	down	-4.57075	-2.19243	4.57075	down	287.117	439.271	159.536	221.711	96.8402	99.1791	0.611661	1.21724	-0.262471	0.228445	-0.994201	-0.975196
Bradi1g75950.1R_st	6.64959e-06	9.16801e-09	-6.1195	-2.61341	6.1195	down	-7.004	-2.80818	7.004	down	-2.31813	-1.21296	2.31813	down	-3.92736	-1.97356	3.92736	down	229.501	411.934	37.2771	178.001	32.4471	104.993	1.0359	1.89744	-1.57752	0.684477	-1.77228	-0.0761199
Bradi1g75960.1R_st	0.00128195	4.61182e-05	-1.12315	-0.167549	1.12315	down	-1.03549	-0.0503159	1.03549	down	-1.41509	-0.500897	1.41509	down	-1.04268	-0.0602975	1.04268	down	380.686	369.601	339.128	261.037	367.724	354.338	0.103621	0.0597773	-0.063928	-0.441119	0.0533056	-0.000520229
Bradi1g75980.1R_st	0.00498257	0.000346813	-1.564	-0.645237	1.564	down	-1.86018	-0.895439	1.86018	down	-1.48773	-0.573113	1.48773	down	-1.48725	-0.572645	1.48725	down	60.0295	50.2779	38.3829	33.7434	32.6677	34.1324	0.595717	0.339336	-0.0495205	-0.233776	-0.299722	-0.233308
Bradi1g76000.1R_st	0.00227311	0.000107485	1.3916	0.476745	1.3916	up	2.74097	1.45468	2.74097	up	1.49739	0.582452	1.49739	up	1.65119	0.723507	1.65119	up	15.998	12.8545	22.1629	18.9942	43.9627	20.8704	-0.37587	-0.707567	0.100875	-0.125115	1.07882	0.0159392
Bradi1g76020.1R_st	0.0289882	0.00435883	-1.13369	-0.181028	1.13369	down	-1.3097	-0.389242	1.3097	down	-1.28795	-0.365079	1.28795	down	-1.48104	-0.56661	1.48104	down	276.792	257.983	244.209	199.206	212.161	172.71	0.291795	0.179866	0.110768	-0.185213	-0.0974464	-0.386744
Bradi1g76110.1R_st	0.0421216	0.00745994	1.14045	0.189598	1.14045	up	-2.04782	-1.03409	2.04782	down	1.14434	0.194517	1.14434	up	1.07928	0.110069	1.07928	up	32.702	34.773	36.6158	39.8022	15.6189	37.5854	-0.157299	-0.0246361	0.0322987	0.169881	-1.19139	0.0854328
Bradi1g76130.1R_st	0.0146923	0.00159169	-1.01782	-0.0254774	1.01782	down	1.1634	0.218347	1.1634	up	1.1135	0.155101	1.1135	up	1.63191	0.706561	1.63191	up	352.982	334.854	347.782	372.344	412.947	549.621	-0.0344954	-0.11282	-0.0599728	0.0422807	0.183852	0.593741
Bradi1g76140.3R_st	0.0100927	0.000940748	-1.58333	-0.662965	1.58333	down	-1.88759	-0.916547	1.88759	down	1.03511	0.0497872	1.03511	up	-1.15647	-0.209723	1.15647	down	392.909	415.523	248.276	429.34	209.01	362.671	0.0596514	0.138734	-0.603314	0.188521	-0.856896	-0.0709887
Bradi1g76180.1R_st	0.0132389	0.00136952	-1.19529	-0.257358	1.19529	down	-1.233	-0.302167	1.233	down	-2.03009	-1.02155	2.03009	down	-2.9541	-1.56272	2.9541	down	54.5036	79.3861	46.0207	38.631	44.6519	26.6869	0.164616	0.680878	-0.092742	-0.340668	-0.137551	-0.88184
Bradi1g76190.1F_at	0.000617733	1.45688e-05	-2.16823	-1.11652	2.16823	down	-2.43572	-1.28435	2.43572	down	-2.00488	-1.00351	2.00488	down	-5.52774	-2.46669	5.52774	down	39.4359	60.1239	17.4119	30.3817	15.7007	10.846	0.953872	1.61926	-0.162648	0.615746	-0.330478	-0.847429
Bradi1g76190.1R_st	3.91237e-05	2.09226e-07	-3.78603	-1.92068	3.78603	down	-3.74099	-1.90342	3.74099	down	-1.7048	-0.769605	1.7048	down	-4.4129	-2.14173	4.4129	down	620.523	769.604	166.615	450.741	166.484	174.999	1.6835	1.99176	-0.237184	1.22215	-0.219919	-0.149967
Bradi1g76260.1R_st	0.0191803	0.00233593	1.37346	0.457812	1.37346	up	1.43484	0.520891	1.43484	up	1.6545	0.726395	1.6545	up	1.96923	0.97763	1.96923	up	73.8331	42.6608	101.371	69.504	106.441	82.9059	-0.16729	-0.972709	0.290522	-0.246315	0.353601	0.00492048
Bradi1g76280.1R_st	0.0257622	0.00367033	1.07348	0.102293	1.07348	up	1.0092	0.0132115	1.0092	up	-1.76693	-0.821245	1.76693	down	-2.02315	-1.0166	2.02315	down	87.3802	142.738	94.179	80.6528	88.2501	70.1115	-0.0163577	0.686038	0.0859358	-0.135207	-0.00314617	-0.330564
Bradi1g76320.1R_st	0.0231249	0.00309636	1.0396	0.0560312	1.0396	up	1.44995	0.536002	1.44995	up	1.24747	0.319005	1.24747	up	1.50478	0.589553	1.50478	up	189.413	200.562	197.249	248.133	274.561	299.372	-0.296545	-0.218139	-0.240513	0.100867	0.239457	0.371414
Bradi1g76320.2R_st	0.0244428	0.00336593	1.04762	0.0671106	1.04762	up	1.24174	0.312361	1.24174	up	1.36454	0.448419	1.36454	up	1.36015	0.443762	1.36015	up	153.159	154.004	160.167	209.839	190.226	208.684	-0.160485	-0.154664	-0.0933744	0.293755	0.151875	0.289099
Bradi1g76320.3R_st	0.0022478	0.000104158	1.61922	0.695302	1.61922	up	3.06806	1.61733	3.06806	up	4.48183	2.16409	4.48183	up	9.33394	3.22249	9.33394	up	82.7346	46.9233	138.088	208.34	245.56	439.465	-1.21936	-1.98846	-0.524055	0.175625	0.397971	1.23402
Bradi1g76340.1R_st	0.00110218	3.66672e-05	-1.47296	-0.558718	1.47296	down	-1.48574	-0.571182	1.48574	down	-1.18109	-0.240113	1.18109	down	-1.47133	-0.557116	1.47133	down	97.3102	111.83	66.0474	94.7039	65.6385	76.3058	0.216239	0.416103	-0.342479	0.17599	-0.354944	-0.141013
Bradi1g76620.1R_st	0.000637897	1.52978e-05	1.29975	0.378239	1.29975	up	1.48573	0.571177	1.48573	up	1.42616	0.512131	1.42616	up	1.87823	0.909372	1.87823	up	266.149	198.659	347.84	282.991	396.253	372.437	-0.222526	-0.647147	0.155713	-0.135016	0.348651	0.262225
Bradi1g76660.1R_st	0.0153366	0.00168776	-1.02221	-0.0316896	1.02221	down	-1.15194	-0.20407	1.15194	down	-1.62271	-0.698406	1.62271	down	-1.54161	-0.624436	1.54161	down	58.933	86.2561	57.5969	53.3186	51.0154	55.9371	0.0532353	0.609701	0.0215457	-0.0887048	-0.150834	-0.0147347
Bradi1g76700.1R_st	0.0459234	0.00849779	-1.29622	-0.374315	1.29622	down	-1.48633	-0.571751	1.48633	down	-1.16637	-0.222021	1.16637	down	-1.11583	-0.15812	1.11583	down	79.7395	74.994	61.5406	63.8242	53.9634	66.7113	0.305484	0.20665	-0.0688306	-0.0153706	-0.266267	0.0485299
Bradi1g76740.1R_st	0.0228513	0.00303316	1.01478	0.0211736	1.01478	up	-1.11987	-0.163335	1.11987	down	1.05111	0.0719153	1.05111	up	-1.16819	-0.224271	1.16819	down	40.08	40.8541	40.6859	43.0329	35.7929	34.9894	0.0170178	0.0431326	0.0381915	0.115048	-0.146317	-0.181138
Bradi1g76800.1F_at	0.00961777	0.000878398	-1.03536	-0.0501269	1.03536	down	-1.29083	-0.368302	1.29083	down	-1.98494	-0.989099	1.98494	down	-2.19041	-1.1312	2.19041	down	20.216	28.4598	19.6035	14.2705	15.8202	13.0909	0.0849643	0.571854	0.0348374	-0.417245	-0.283337	-0.559345
Bradi1g76800.1R_st	0.00546377	0.000391264	-1.01623	-0.0232205	1.01623	down	-1.04813	-0.0678139	1.04813	down	-1.9943	-0.995885	1.9943	down	-1.69244	-0.759101	1.69244	down	107.977	121.992	106.163	61.4961	103.285	72.1505	0.0656681	0.24224	0.0424476	-0.753645	-0.00214577	-0.516862
Bradi1g76970.1R_st	0.0498846	0.00953715	-1.24969	-0.321573	1.24969	down	-1.30345	-0.38233	1.30345	down	-1.0283	-0.0402551	1.0283	down	-1.13747	-0.185824	1.13747	down	370.553	423.503	295.687	410.618	283.309	371.483	0.0641294	0.257416	-0.257444	0.217161	-0.318201	0.0715914
Bradi1g77000.1R_st	0.0406625	0.00706731	-1.23484	-0.304329	1.23484	down	-1.32623	-0.407331	1.32623	down	-1.50595	-0.590674	1.50595	down	1.00329	0.00473515	1.00329	up	52.5012	46.6079	42.4598	30.9828	39.6854	46.7661	0.237144	0.0686468	-0.0671849	-0.522027	-0.170187	0.0733819
Bradi1g77050.1R_st	0.00961777	0.000878129	-1.22419	-0.291823	1.22419	down	-1.20008	-0.263127	1.20008	down	-1.19376	-0.255514	1.19376	down	-1.59336	-0.672073	1.59336	down	702.207	666.065	571.159	556.275	584.41	416.679	0.29588	0.222131	0.00405693	-0.0333824	0.032753	-0.449942
Bradi1g77080.1R_st	0.000925155	2.76602e-05	1.47594	0.561635	1.47594	up	2.00114	1.00082	2.00114	up	1.69122	0.758067	1.69122	up	2.75973	1.46453	2.75973	up	98.3904	58.1319	145.337	98.2939	200.031	160.507	-0.346599	-1.09918	0.215036	-0.341114	0.65422	0.365345
Bradi1g77090.1R_st	0.0049441	0.000343515	-1.00334	-0.00481717	1.00334	down	1.03482	0.0493824	1.03482	up	1.37702	0.461546	1.37702	up	1.56827	0.649175	1.56827	up	41.8274	39.215	41.6446	54.008	43.3188	61.581	-0.0357761	-0.126735	-0.0405933	0.334811	0.0136062	0.52244
Bradi1g77100.1R_st	0.0243992	0.0033589	-1.05107	-0.0718622	1.05107	down	-1.20701	-0.271435	1.20701	down	-1.38933	-0.474389	1.38933	down	-1.47305	-0.558804	1.47305	down	1304.07	1413.7	1245.44	1017.9	1083.53	959.24	0.0894136	0.20675	0.0175514	-0.267639	-0.182021	-0.352054
Bradi1g77120.1R_st	0.00175121	7.19872e-05	-3.39054	-1.76151	3.39054	down	-3.37352	-1.75426	3.37352	down	-1.9679	-0.976658	1.9679	down	-2.38218	-1.25229	2.38218	down	84.8218	47.3552	25.0896	24.2314	25.1491	19.5134	1.49745	0.647545	-0.264063	-0.329113	-0.256804	-0.60474
Bradi1g77160.1R_st	0.00221584	0.000100662	1.0957	0.131852	1.0957	up	1.16061	0.214883	1.16061	up	1.35056	0.433559	1.35056	up	1.47295	0.558708	1.47295	up	89.6661	76.1638	97.8728	102.678	103.675	111.972	-0.136	-0.3687	-0.00414864	0.0648594	0.0788824	0.190009
Bradi1g77200.1R_st	3.22956e-05	1.53821e-07	1.25488	0.327545	1.25488	up	1.81324	0.858571	1.81324	up	1.92697	0.946333	1.92697	up	3.07153	1.61896	3.07153	up	73.704	57.9869	92.5788	111.737	133.432	178.767	-0.470652	-0.81554	-0.143106	0.130793	0.38792	0.803418
Bradi1g77280.1R_st	0.0178576	0.00209874	1.38434	0.469202	1.38434	up	1.57558	0.655883	1.57558	up	1.27369	0.349013	1.27369	up	1.49525	0.580386	1.49525	up	27.8742	26.001	38.8625	33.0177	44.0584	38.7781	-0.346913	-0.452011	0.122289	-0.102998	0.308969	0.128375
Bradi1g77330.1R_st	0.0153791	0.00169484	-1.02868	-0.0407872	1.02868	down	-1.16808	-0.224135	1.16808	down	-1.58917	-0.668269	1.58917	down	-2.03201	-1.02291	2.03201	down	150.563	167.803	146.258	105.096	128.464	82.3615	0.183378	0.344589	0.142591	-0.323681	-0.0407569	-0.678319
Bradi1g77370.1R_st	0.00404924	0.000251397	1.18031	0.23917	1.18031	up	1.45668	0.542688	1.45668	up	-1.40443	-0.489987	1.40443	down	-1.05701	-0.0799932	1.05701	down	138.526	184.657	163.722	131.505	202.011	175.12	-0.312529	0.102372	-0.0733592	-0.387615	0.230159	0.0223787
Bradi1g77380.1R_st	0.0103249	0.000968001	-1.61834	-0.694516	1.61834	down	-1.60123	-0.679176	1.60123	down	-1.12845	-0.174337	1.12845	down	-1.36891	-0.453029	1.36891	down	813.438	803.77	506.554	711.371	506.169	587.38	0.378171	0.365082	-0.316346	0.190745	-0.301006	-0.0879474
Bradi1g77380.2R_st	0.0345694	0.00562411	-1.53444	-0.617716	1.53444	down	-1.83592	-0.876502	1.83592	down	1.10029	0.137884	1.10029	up	-1.31664	-0.396866	1.31664	down	297.953	259.101	194.612	285.139	163.038	196.678	0.445183	0.256074	-0.172533	0.393958	-0.431319	-0.140792
Bradi1g77430.1R_st	0.000881676	2.57854e-05	1.53795	0.621013	1.53795	up	2.00711	1.00512	2.00711	up	2.51412	1.33005	2.51412	up	2.34774	1.23128	2.34774	up	44.0952	44.9344	67.7604	113.104	90.0233	105.524	-0.733474	-0.706937	-0.112461	0.623114	0.271643	0.524339
Bradi1g77450.1R_st	0.0338593	0.00545251	-1.08568	-0.118598	1.08568	down	-1.17609	-0.234004	1.17609	down	-1.43882	-0.52489	1.43882	down	-2.76522	-1.4674	2.76522	down	161.995	234.369	150.483	161.426	137.189	85.0928	0.0601628	0.599806	-0.0584354	0.0749161	-0.173841	-0.86759
Bradi1g77470.1R_st	0.000454931	9.18421e-06	-1.108	-0.147953	1.108	down	-1.17348	-0.230789	1.17348	down	-1.85851	-0.894148	1.85851	down	-1.42666	-0.512638	1.42666	down	75.9712	84.7173	68.4326	45.6121	64.6552	59.4074	0.149752	0.309374	0.00179895	-0.584774	-0.0810363	-0.203264
Bradi1g77550.1R_st	0.00619729	0.000462952	1.32385	0.404739	1.32385	up	1.3863	0.471241	1.3863	up	1.40016	0.48559	1.40016	up	1.69412	0.760537	1.69412	up	44.9923	37.3351	59.4863	52.1559	62.992	63.1376	-0.222413	-0.491738	0.182327	-0.00614834	0.248828	0.268799
Bradi1g77580.1R_st	0.00400715	0.000247357	-1.04901	-0.0690244	1.04901	down	-1.39665	-0.481973	1.39665	down	-1.48779	-0.573168	1.48779	down	-1.5852	-0.664668	1.5852	down	485.643	521.838	466.145	350.041	348.205	328.319	0.26758	0.367297	0.198556	-0.205871	-0.214393	-0.29737
Bradi1g77610.1R_st	0.0426544	0.00759563	-1.14999	-0.201627	1.14999	down	-1.15086	-0.202717	1.15086	down	-1.80293	-0.850343	1.80293	down	-1.92462	-0.944574	1.92462	down	255.028	284.116	222.315	157.206	222.47	147.017	0.177771	0.333967	-0.0238557	-0.516376	-0.0249461	-0.610607
Bradi1g77640.1R_st	7.70896e-08	3.22079e-12	3.85506	1.94675	3.85506	up	12.3295	3.62404	12.3295	up	5.57354	2.47859	5.57354	up	11.9589	3.58002	11.9589	up	19.6755	17.1525	75.6751	95.5536	242.491	205.225	-2.02589	-2.22043	-0.0791403	0.258161	1.59814	1.35958
Bradi1g77690.1R_st	0.0130433	0.0013399	-1.28109	-0.357371	1.28109	down	-1.42728	-0.51327	1.42728	down	-1.35449	-0.437751	1.35449	down	-1.09516	-0.131148	1.09516	down	82.129	85.6188	63.7924	63.1247	57.2418	78.3778	0.262661	0.329548	-0.09471	-0.108204	-0.250609	0.1984
Bradi1g77840.1R_st	0.00753027	0.000621047	-1.14334	-0.193258	1.14334	down	-1.57987	-0.659809	1.57987	down	-1.36299	-0.446774	1.36299	down	-1.93473	-0.952134	1.93473	down	53.9428	47.9763	47.3552	34.8776	34.133	24.624	0.412313	0.231897	0.219055	-0.214877	-0.247496	-0.720237
Bradi1g77870.1R_st	0.00715312	0.000573505	1.16724	0.223106	1.16724	up	1.48851	0.573869	1.48851	up	1.56679	0.647808	1.56679	up	1.63649	0.710603	1.63649	up	232.548	288.491	271.195	448.542	349.272	469.179	-0.360528	-0.0590207	-0.137422	0.588788	0.213342	0.651582
Bradi1g77920.1R_st	0.0293659	0.00447133	-1.6749	-0.744071	1.6749	down	-2.07666	-1.05426	2.07666	down	-1.70269	-0.767817	1.70269	down	-2.02063	-1.01481	2.02063	down	107.068	121.586	65.1229	70.0722	51.2582	59.1466	0.582854	0.773559	-0.161218	0.00574207	-0.47141	-0.241248
Bradi1g78040.1F_at	0.040756	0.00709037	-1.32107	-0.401711	1.32107	down	-1.94058	-0.956485	1.94058	down	-3.01771	-1.59345	3.01771	down	-4.57057	-2.19237	4.57057	down	120.729	123.244	94.2265	40.3445	61.1887	27.1548	0.837642	0.941089	0.435932	-0.652365	-0.118842	-1.25128
Bradi1g78040.1R_st	6.35626e-05	4.6208e-07	-1.19673	-0.259095	1.19673	down	-1.55366	-0.635669	1.55366	down	-1.82038	-0.864238	1.82038	down	-2.33385	-1.22271	2.33385	down	830.546	807.935	695.894	443.755	534.431	345.826	0.353474	0.31218	0.0943791	-0.552058	-0.282195	-0.910535
Bradi1g78050.1R_st	5.02383e-05	3.06446e-07	2.21217	1.14546	2.21217	up	2.65371	1.40801	2.65371	up	1.97696	0.983287	1.97696	up	2.43122	1.28168	2.43122	up	26.696	21.9051	59.2098	43.2709	71.0202	53.2181	-0.941606	-1.22532	0.203859	-0.242037	0.466407	0.0563579
Bradi1g78060.1R_st	0.0213521	0.0027387	-1.01454	-0.0208236	1.01454	down	-1.03667	-0.0519525	1.03667	down	-1.04009	-0.0567092	1.04009	down	-1.15088	-0.20274	1.15088	down	20.7928	21.6425	20.4951	20.8029	20.0612	18.8175	0.0103455	0.0677516	-0.0104782	0.0110424	-0.0416071	-0.134989
Bradi1g78180.1R_st	0.0115167	0.00112737	1.14828	0.199474	1.14828	up	1.42135	0.507267	1.42135	up	1.50548	0.590225	1.50548	up	1.27732	0.35312	1.27732	up	306.268	261.563	351.924	393.316	435.511	338.145	-0.158809	-0.388037	0.0406656	0.202188	0.348458	-0.0349169
Bradi1g78220.1R_st	0.00159649	6.2499e-05	-1.11787	-0.160752	1.11787	down	-1.36474	-0.448623	1.36474	down	-1.16897	-0.225233	1.16897	down	-1.39918	-0.484579	1.39918	down	157.962	148.636	141.909	127.178	115.777	106.209	0.270776	0.182985	0.110024	-0.0422475	-0.177848	-0.301594
Bradi1g78300.1R_st	0.0246224	0.0034318	1.17158	0.228459	1.17158	up	1.09359	0.129072	1.09359	up	1.82663	0.869187	1.82663	up	2.12	1.08407	2.12	up	57.9768	45.7032	66.9869	82.9134	63.0608	97.051	-0.208051	-0.539236	0.0204082	0.329951	-0.0789784	0.544831
Bradi1g78320.1R_st	0.0242267	0.0033191	-1.2405	-0.310918	1.2405	down	-1.4594	-0.545372	1.4594	down	-1.36684	-0.450849	1.36684	down	-1.43808	-0.524142	1.43808	down	33.7599	31.0818	27.2391	22.5883	23.2623	21.773	0.333269	0.204385	0.0223506	-0.246464	-0.212103	-0.319757
Bradi1g78340.1R_st	0.000672987	1.66541e-05	2.98022	1.57542	2.98022	up	3.32064	1.73146	3.32064	up	1.68574	0.753381	1.68574	up	1.28272	0.359203	1.28272	up	162.96	235.304	486.104	387.808	542.798	295.288	-1.19099	-0.694619	0.384435	0.0587621	0.540475	-0.335417
Bradi1g78400.1R_st	0.0486235	0.00919445	-1.26812	-0.342697	1.26812	down	-1.41414	-0.499923	1.41414	down	-1.07167	-0.0998594	1.07167	down	-1.04842	-0.0682184	1.04842	down	161.609	107.6	127.838	100.335	114.608	102.465	0.548091	-0.0404862	0.205394	-0.140346	0.0481685	-0.108705
Bradi1g78530.1R_st	0.00154531	5.92433e-05	-1.55267	-0.634748	1.55267	down	-1.99116	-0.993607	1.99116	down	-1.17338	-0.230676	1.17338	down	-1.10565	-0.144896	1.10565	down	56.1082	29.9812	36.3653	25.5469	28.1906	27.1059	0.923832	0.0191428	0.289084	-0.211533	-0.0697757	-0.125753
Bradi1g78540.1R_st	0.0127083	0.00129165	-1.26081	-0.334353	1.26081	down	-1.59563	-0.674128	1.59563	down	-1.64328	-0.716579	1.64328	down	-2.54268	-1.34635	2.54268	down	218.348	288.059	175.962	172.266	137.504	112.231	0.258998	0.626559	-0.0753549	-0.0900197	-0.41513	-0.719794
Bradi1g78550.1R_st	0.0135149	0.00140824	1.07188	0.10015	1.07188	up	1.20109	0.264341	1.20109	up	1.28127	0.357573	1.28127	up	1.5145	0.59884	1.5145	up	214.396	183.937	230.135	235.326	257.931	278.161	-0.133385	-0.353244	-0.0332354	0.00432897	0.130956	0.245596
Bradi1g78560.1R_st	0.0254067	0.00358889	1.07129	0.099346	1.07129	up	1.1862	0.246353	1.1862	up	1.58339	0.663019	1.58339	up	1.80982	0.855848	1.80982	up	183.848	181.448	197.139	284.515	219.275	325.242	-0.217659	-0.246253	-0.118313	0.416766	0.0286942	0.609595
Bradi1g78560.2R_st	0.0452178	0.00828932	1.12235	0.166521	1.12235	up	1.35073	0.433744	1.35073	up	1.3608	0.444451	1.3608	up	2.02992	1.02143	2.02992	up	43.7703	41.5416	50.3594	56.5546	59.1666	84.3178	-0.218247	-0.293601	-0.0517259	0.15085	0.215498	0.727825
Bradi1g78570.1R_st	0.0305098	0.00471254	-1.25391	-0.326437	1.25391	down	-1.29043	-0.367857	1.29043	down	-1.23564	-0.305257	1.23564	down	-1.52152	-0.605511	1.52152	down	443.867	444.674	356.893	357.558	345.655	290.545	0.27916	0.272113	-0.0472762	-0.033144	-0.0886968	-0.333398
Bradi1g78610.1R_st	0.00758387	0.000627074	-1.31387	-0.393819	1.31387	down	-1.49734	-0.582405	1.49734	down	-1.92235	-0.942872	1.92235	down	-1.76342	-0.818379	1.76342	down	45.7846	49.4923	35.1464	25.7518	30.7158	27.9953	0.368855	0.483419	-0.0249645	-0.459453	-0.21355	-0.33496
Bradi1g78620.1R_st	0.0255955	0.00362625	1.03973	0.0562123	1.03973	up	1.22276	0.290138	1.22276	up	1.1497	0.201256	1.1497	up	1.21093	0.276112	1.21093	up	31.3891	29.5679	32.6532	33.853	38.4132	35.6541	-0.0933328	-0.185641	-0.0371205	0.0156147	0.196805	0.0904708
Bradi1g78660.1R_st	0.00146888	5.49146e-05	1.16009	0.21424	1.16009	up	1.59685	0.675231	1.59685	up	1.13853	0.187171	1.13853	up	1.30631	0.385496	1.30631	up	157.342	159.736	182.636	181.167	250.957	208.026	-0.220828	-0.202959	-0.00658846	-0.0157876	0.454403	0.182537
Bradi1g78670.1R_st	0.000402931	7.5923e-06	1.06864	0.095782	1.06864	up	1.99542	0.996694	1.99542	up	1.48474	0.570207	1.48474	up	1.54679	0.629281	1.54679	up	84.4255	95.9495	90.0834	142.482	168.257	148.672	-0.248277	-0.0573951	-0.152495	0.512811	0.748417	0.571886
Bradi1g78710.2R_st	0.0175219	0.00203293	1.10925	0.149585	1.10925	up	1.3652	0.449108	1.3652	up	1.68243	0.75055	1.68243	up	1.61927	0.695344	1.61927	up	104.015	78.6112	116.648	132.511	141.091	127.26	-0.260295	-0.655256	-0.11071	0.0952938	0.188812	0.0400884
Bradi1g78830.1R_st	0.0100099	0.000930519	-1.18912	-0.249892	1.18912	down	-1.59526	-0.673787	1.59526	down	-1.27861	-0.354576	1.27861	down	-1.72539	-0.786922	1.72539	down	148.987	154.605	124.336	120.563	94.4298	89.5268	0.275342	0.335735	0.0254499	-0.0188406	-0.398445	-0.451187
Bradi2g00230.1R_st	0.021547	0.00277901	1.19401	0.255814	1.19401	up	1.22728	0.29546	1.22728	up	1.12473	0.169581	1.12473	up	1.34348	0.425973	1.34348	up	119.137	111.251	142.073	125.107	145.557	149.618	-0.162964	-0.256536	0.0928497	-0.0869551	0.132496	0.169437
Bradi2g00300.1R_st	1.52189e-06	4.22889e-10	1.9579	0.969308	1.9579	up	3.76234	1.91163	3.76234	up	3.29272	1.71928	3.29272	up	5.1058	2.35214	5.1058	up	20.1797	17.2978	39.5631	56.72	75.9858	87.951	-1.07422	-1.30239	-0.104909	0.416888	0.837414	1.04974
Bradi2g00310.1R_st	0.0085368	0.000746444	-1.39066	-0.475767	1.39066	down	-1.294	-0.371834	1.294	down	-1.26787	-0.342408	1.26787	down	-1.38105	-0.465769	1.38105	down	120.927	124.767	86.8603	98.2149	93.1264	90.1471	0.323159	0.372376	-0.152608	0.0299671	-0.0486744	-0.0933938
Bradi2g00360.1R_st	0.0341393	0.00551612	1.39192	0.477075	1.39192	up	1.68341	0.751383	1.68341	up	1.84431	0.883081	1.84431	up	2.36448	1.24152	2.36448	up	72.2238	61.4891	98.189	110.646	119.439	142.191	-0.559022	-0.769871	-0.0819465	0.113209	0.192362	0.47165
Bradi2g00370.1R_st	0.0177336	0.00207255	-1.08428	-0.116739	1.08428	down	-1.31699	-0.397239	1.31699	down	-1.47945	-0.565058	1.47945	down	-1.29746	-0.375687	1.29746	down	273.069	297.921	252.631	200.927	208.542	229.082	0.22837	0.350595	0.11163	-0.214462	-0.168869	-0.0250914
Bradi2g00580.1R_st	0.0408168	0.00710908	1.02802	0.039864	1.02802	up	-1.20163	-0.264992	1.20163	down	-1.12112	-0.164936	1.12112	down	-1.44475	-0.530818	1.44475	down	168.524	162.674	173.884	145.133	141.653	112.644	0.13538	0.0832135	0.175244	-0.081722	-0.129611	-0.447604
Bradi2g00650.1F_at	0.0232762	0.00312943	-1.45598	-0.541987	1.45598	down	-1.73904	-0.798288	1.73904	down	-2.25314	-1.17193	2.25314	down	-3.50118	-1.80784	3.50118	down	42.0523	50.343	27.2984	22.2812	22.6476	15.3279	0.587537	0.944103	0.0455499	-0.227831	-0.210751	-0.863738
Bradi2g00650.1R_st	0.00176946	7.34843e-05	-1.24823	-0.319879	1.24823	down	-1.61017	-0.687214	1.61017	down	-1.41042	-0.49612	1.41042	down	-1.55465	-0.636589	1.55465	down	798.155	902.149	639.354	636.961	498.775	578.266	0.299749	0.470635	-0.0201302	-0.0254855	-0.387465	-0.165954
Bradi2g00980.1R_st	0.0332053	0.00532173	-1.02556	-0.0364127	1.02556	down	-1.05589	-0.0784542	1.05589	down	-1.14985	-0.20144	1.14985	down	-1.26666	-0.341025	1.26666	down	420.435	432.791	409.711	376.374	398.163	342.841	0.0527272	0.095178	0.0163145	-0.106262	-0.025727	-0.245847
Bradi2g01040.1R_st	0.0436355	0.00786842	-1.30174	-0.380444	1.30174	down	-1.46871	-0.554547	1.46871	down	-1.38141	-0.466137	1.38141	down	-1.75457	-0.811117	1.75457	down	424.973	535.477	322.73	384.007	284.636	304.579	0.250624	0.602223	-0.129821	0.136086	-0.303923	-0.208894
Bradi2g01050.1R_st	0.00500086	0.000348295	-1.38278	-0.46757	1.38278	down	-1.72764	-0.788807	1.72764	down	-1.77688	-0.829347	1.77688	down	-2.30298	-1.2035	2.30298	down	242.046	318.663	176.931	179.197	143.912	138.769	0.406155	0.80166	-0.061415	-0.0276864	-0.382651	-0.401844
Bradi2g01100.1R_st	0.0299275	0.00459134	-1.22211	-0.289374	1.22211	down	-1.26195	-0.335659	1.26195	down	-1.16423	-0.219382	1.16423	down	-1.4474	-0.533461	1.4474	down	99.5613	110.358	82.4516	94.7471	78.917	76.2316	0.143421	0.28981	-0.145953	0.0704274	-0.192239	-0.243652
Bradi2g01120.1R_st	0.00461393	0.000308816	1.40744	0.493076	1.40744	up	1.53263	0.616009	1.53263	up	1.31936	0.399835	1.31936	up	1.75904	0.814791	1.75904	up	16.7752	15.2362	23.6523	19.9506	25.7489	26.5301	-0.397067	-0.5528	0.0960091	-0.152965	0.218943	0.261991
Bradi2g01180.1R_st	0.0127783	0.00130266	-1.88127	-0.91171	1.88127	down	-1.72977	-0.790577	1.72977	down	1.44638	0.532446	1.44638	up	-1.20292	-0.266541	1.20292	down	31.6087	28.8258	16.8857	41.4381	18.3302	23.8081	0.407927	0.266383	-0.503784	0.798829	-0.382651	-0.000157595
Bradi2g01330.1R_st	0.045235	0.00829877	1.11965	0.163043	1.11965	up	1.07739	0.107536	1.07739	up	1.32786	0.409105	1.32786	up	1.74355	0.802031	1.74355	up	15.419	14.6129	17.2132	19.4596	16.5466	25.4093	-0.121164	-0.203122	0.0418785	0.205983	-0.0136277	0.598909
Bradi2g01420.1R_st	0.0245901	0.00341456	-1.29834	-0.376667	1.29834	down	-1.24802	-0.319642	1.24802	down	-1.84808	-0.886026	1.84808	down	-2.90409	-1.53808	2.90409	down	41.8061	63.1882	32.9114	33.811	33.7427	21.8001	0.243264	0.832176	-0.133403	-0.0538495	-0.0763772	-0.705907
Bradi2g01440.1R_st	6.06614e-06	8.11015e-09	2.02581	1.0185	2.02581	up	3.13655	1.64918	3.13655	up	1.35685	0.440258	1.35685	up	1.84183	0.881142	1.84183	up	208.723	245.775	424.309	333.42	654.995	453.034	-0.889376	-0.653843	0.129121	-0.213584	0.759803	0.227299
Bradi2g01450.1R_st	0.0075321	0.000621512	-1.0056	-0.00805847	1.0056	down	-1.04547	-0.0641552	1.04547	down	-2.39015	-1.2571	2.39015	down	-1.58728	-0.666558	1.58728	down	71.5352	73.485	71.5227	30.801	68.6958	46.3062	0.0984175	0.132782	0.0903591	-1.12432	0.0342623	-0.533776
Bradi2g01530.1R_st	0.0365468	0.00608	-1.16652	-0.222211	1.16652	down	-1.23382	-0.303127	1.23382	down	-1.72131	-0.783503	1.72131	down	-1.55575	-0.637614	1.55575	down	50.9536	75.5482	43.4485	43.9314	40.9882	48.5345	0.0922012	0.681433	-0.13001	-0.10207	-0.210926	0.0438187
Bradi2g01540.1R_st	0.00397038	0.000244284	1.1363	0.184349	1.1363	up	1.28555	0.36239	1.28555	up	1.36063	0.444278	1.36063	up	1.46593	0.551816	1.46593	up	179.309	155.439	203.647	211.211	230.529	228.369	-0.224092	-0.429697	-0.0397434	0.0145812	0.138298	0.122119
Bradi2g01550.1R_st	0.00267523	0.000137925	-1.1477	-0.198749	1.1477	down	-1.26165	-0.335315	1.26165	down	-1.23545	-0.305038	1.23545	down	-1.04688	-0.0660903	1.04688	down	298.502	284.919	260.048	230.717	236.699	272.258	0.188866	0.121418	-0.00988324	-0.18362	-0.146449	0.0553274
Bradi2g01620.1R_st	0.0279977	0.00415783	-1.22119	-0.288288	1.22119	down	-1.40891	-0.494583	1.40891	down	-1.2812	-0.357492	1.2812	down	-1.17598	-0.23386	1.17598	down	47.4606	45.5055	38.4333	35.4939	33.3559	38.6585	0.268999	0.22449	-0.0192898	-0.133002	-0.225585	-0.00936985
Bradi2g01770.1R_st	0.0095174	0.000865652	-1.29858	-0.37694	1.29858	down	-1.34058	-0.42286	1.34058	down	-1.15557	-0.20861	1.15557	down	-1.29801	-0.376301	1.29801	down	71.2163	60.5244	54.9536	52.2717	53.1619	46.4668	0.383749	0.143206	0.00680923	-0.0654037	-0.039111	-0.233095
Bradi2g01850.1R_st	0.00304592	0.000167479	-2.352	-1.23389	2.352	down	-2.37381	-1.24721	2.37381	down	-1.70831	-0.772569	1.70831	down	-1.99626	-0.997303	1.99626	down	106.675	120.805	43.7378	70.1783	43.1612	60.2197	0.650414	0.880197	-0.583475	0.107628	-0.596793	-0.117106
Bradi2g01980.1R_st	0.0176007	0.0020487	1.21475	0.280663	1.21475	up	1.27577	0.351364	1.27577	up	-1.81607	-0.86082	1.81607	down	-1.94637	-0.960789	1.94637	down	105.299	151.952	127.758	83.5869	133.858	77.9913	-0.247001	0.286867	0.0336623	-0.573953	0.104363	-0.673923
Bradi2g02090.1R_st	0.0245901	0.00341806	-1.18388	-0.243519	1.18388	down	-1.04038	-0.0571152	1.04038	down	-1.01994	-0.0284819	1.01994	down	1.156	0.209141	1.156	up	134.339	131.439	113.802	128.853	129.134	151.929	0.049592	0.0180885	-0.193927	-0.0103934	-0.00752322	0.22723
Bradi2g02100.1R_st	0.00359114	0.000210202	-1.65328	-0.725329	1.65328	down	-1.574	-0.654438	1.574	down	-1.17327	-0.230535	1.17327	down	-1.05511	-0.0773935	1.05511	down	169.587	151.919	102.5	129.111	107.98	143.526	0.349065	0.187413	-0.376264	-0.0431218	-0.305373	0.110019
Bradi2g02200.1R_st	0.00417058	0.000262763	-1.31314	-0.393023	1.31314	down	-1.10766	-0.147513	1.10766	down	-2.03479	-1.02488	2.03479	down	-1.73384	-0.79397	1.73384	down	129.513	137.848	98.4243	67.9431	116.468	79.7532	0.205895	0.302513	-0.187128	-0.722367	0.0583817	-0.491457
Bradi2g02230.1F_at	0.0234637	0.0031615	1.05103	0.0717987	1.05103	up	1.08549	0.118349	1.08549	up	1.2208	0.287828	1.2208	up	1.37332	0.457671	1.37332	up	17.5413	15.631	18.4597	19.0798	18.9979	21.483	-0.112577	-0.276087	-0.0407785	0.0117402	0.00577195	0.181583
Bradi2g02230.1R_st	0.00452158	0.000299235	3.67432	1.87748	3.67432	up	3.91838	1.97026	3.91838	up	2.89923	1.53567	2.89923	up	3.23256	1.69268	3.23256	up	193.065	182.822	697.351	514.722	732.236	573.942	-1.44539	-1.47538	0.432083	0.0602946	0.524865	0.217303
Bradi2g02400.1F_at	0.0324602	0.00516299	1.29067	0.36812	1.29067	up	1.34683	0.429568	1.34683	up	1.6984	0.764179	1.6984	up	1.6092	0.686342	1.6092	up	27.3594	27.557	35.0234	46.7049	36.6468	44.0457	-0.300147	-0.279484	0.0679727	0.484695	0.129421	0.406858
Bradi2g02400.1R_st	0.00066907	1.64647e-05	1.04794	0.0675502	1.04794	up	10.5056	3.39309	10.5056	up	1.2189	0.285581	1.2189	up	25.6927	4.68329	25.6927	up	8.32009	7.96264	8.71657	9.67444	124.109	205.026	-0.226302	-0.296388	-0.158751	-0.0108076	3.16679	4.3869
Bradi2g02560.1R_st	0.0144358	0.00155546	1.37087	0.455091	1.37087	up	1.02538	0.0361656	1.02538	up	1.2403	0.310689	1.2403	up	-1.12925	-0.175366	1.12925	down	88.639	86.3971	122.109	107.019	90.6362	76.6463	-0.0468838	-0.0821792	0.408207	0.22851	-0.0107182	-0.257545
Bradi2g02720.1R_st	0.00187615	8.07368e-05	-1.99297	-0.994921	1.99297	down	-2.37822	-1.24988	2.37822	down	-1.54699	-0.629466	1.54699	down	-1.15226	-0.204466	1.15226	down	79.1361	40.3498	40.0388	25.9648	33.3895	34.8937	1.09827	0.12046	0.103349	-0.509006	-0.15161	-0.0840058
Bradi2g02740.1R_st	0.00169112	6.81819e-05	-1.33737	-0.419395	1.33737	down	-1.40952	-0.495209	1.40952	down	-1.33193	-0.413522	1.33193	down	-1.47537	-0.561073	1.47537	down	538.224	502.29	402.871	377.022	383.948	340.31	0.400043	0.300004	-0.0193523	-0.113518	-0.0951656	-0.26107
Bradi2g02750.1R_st	0.00261543	0.000131783	-2.2812	-1.18979	2.2812	down	-2.61368	-1.38608	2.61368	down	-1.27618	-0.351828	1.27618	down	-1.47016	-0.555978	1.47016	down	163.145	140.564	71.6648	108.563	62.5049	94.246	0.724399	0.4939	-0.465393	0.142072	-0.661684	-0.0620773
Bradi2g02780.1R_st	0.0221683	0.00290165	-1.11834	-0.16136	1.11834	down	-1.22549	-0.293357	1.22549	down	-1.17655	-0.234565	1.17655	down	-1.57674	-0.656944	1.57674	down	362.687	405.963	325.093	343.673	297.235	257.65	0.104748	0.261537	-0.0566127	0.0269723	-0.188609	-0.395407
Bradi2g02800.1R_st	0.00452158	0.000299128	-1.47513	-0.560847	1.47513	down	-2.03107	-1.02224	2.03107	down	-1.00258	-0.00372386	1.00258	down	-1.71497	-0.778182	1.71497	down	205.248	193.475	139.877	192.531	102.962	112.471	0.38116	0.292762	-0.179687	0.289038	-0.641079	-0.48542
Bradi2g02820.1R_st	0.0420257	0.00742785	-1.1654	-0.220827	1.1654	down	-1.15048	-0.202235	1.15048	down	-1.22825	-0.296603	1.22825	down	1.04631	0.0653049	1.04631	up	31.7239	28.9668	27.2975	23.5788	27.5545	30.394	0.182118	0.0514415	-0.038709	-0.245161	-0.0201162	0.116746
Bradi2g02870.1R_st	0.0239011	0.00325539	-1.0741	-0.103134	1.0741	down	-1.27822	-0.354139	1.27822	down	-1.74274	-0.801359	1.74274	down	-1.74055	-0.799543	1.74055	down	50.6429	52.7346	47.6225	30.2679	39.555	30.4518	0.265746	0.327592	0.162613	-0.473768	-0.0883931	-0.471951
Bradi2g02890.1R_st	0.00371158	0.000223145	-1.45358	-0.53961	1.45358	down	-1.72373	-0.785536	1.72373	down	-2.42778	-1.27964	2.42778	down	-2.17352	-1.12003	2.17352	down	389.785	334.8	263.09	138.287	221.171	155.762	0.660781	0.470273	0.121171	-0.809363	-0.124755	-0.649761
Bradi2g02940.1R_st	0.0394574	0.0067606	1.31003	0.389605	1.31003	up	1.447	0.533065	1.447	up	2.02397	1.01719	2.02397	up	1.86114	0.896185	1.86114	up	266.432	207.947	342.391	421.325	375.195	389.043	-0.406093	-0.714479	-0.0164878	0.30271	0.126973	0.181706
Bradi2g03280.1R_st	0.0216447	0.00279614	1.55848	0.640142	1.55848	up	1.50741	0.592076	1.50741	up	1.37645	0.460955	1.37645	up	1.50159	0.586489	1.50159	up	326.522	318.84	516.376	437.188	495.166	476.856	-0.451526	-0.488491	0.188616	-0.0275354	0.14055	0.0979981
Bradi2g03310.1R_st	0.0116342	0.00114325	-1.1192	-0.162472	1.1192	down	-1.19431	-0.25618	1.19431	down	-1.0868	-0.120083	1.0868	down	-1.19562	-0.257755	1.19562	down	96.323	92.2806	85.9856	84.9311	80.6517	77.0973	0.164388	0.102213	0.00191609	-0.0178702	-0.0917916	-0.155542
Bradi2g03350.1R_st	0.00203461	8.9396e-05	-1.54497	-0.627579	1.54497	down	-1.73394	-0.79405	1.73394	down	-1.25966	-0.333032	1.25966	down	-1.42221	-0.508136	1.42221	down	1324.1	1121.92	858.483	888.965	767.046	792.499	0.580489	0.33881	-0.0470899	0.00577784	-0.213561	-0.169326
Bradi2g03370.1R_st	0.00012232	1.18053e-06	1.38211	0.466874	1.38211	up	1.69809	0.763915	1.69809	up	1.46163	0.547576	1.46163	up	1.59397	0.672624	1.59397	up	56.3875	60.4377	77.9785	88.4321	95.8108	96.745	-0.504495	-0.404577	-0.0376212	0.142999	0.25942	0.268047
Bradi2g03560.1R_st	0.0245271	0.00339359	-1.25433	-0.326922	1.25433	down	-1.54606	-0.628597	1.54606	down	-1.48209	-0.567637	1.48209	down	-1.70916	-0.77329	1.70916	down	73.9981	83.7585	59.2525	55.5755	48.5865	48.1922	0.365699	0.520943	0.0387764	-0.0466945	-0.262899	-0.252348
Bradi2g03570.1R_st	0.0395225	0.00677677	1.09744	0.13414	1.09744	up	1.23642	0.306165	1.23642	up	1.39059	0.475701	1.39059	up	1.24471	0.315806	1.24471	up	23.6727	21.866	26.0384	30.2662	29.3688	27.1307	-0.116643	-0.237587	0.0174969	0.238115	0.189522	0.0782194
Bradi2g03670.1F_at	0.0376769	0.00634062	-1.00997	-0.0143186	1.00997	down	1.21406	0.279842	1.21406	up	2.09994	1.07035	2.09994	up	5.45318	2.4471	5.45318	up	22.6121	20.8996	22.7437	40.5796	29.2228	104.835	-0.242575	-0.479581	-0.256894	0.590769	0.0372664	1.96752
Bradi2g03670.1R_st	0.0334842	0.00537342	-1.08049	-0.111687	1.08049	down	-1.22323	-0.290691	1.22323	down	-1.12201	-0.166084	1.12201	down	-1.31466	-0.394687	1.31466	down	69.9586	77.6009	64.631	68.6115	57.0748	58.5749	0.109246	0.25038	-0.00244029	0.0842958	-0.181445	-0.144307
Bradi2g03790.1R_st	0.0151745	0.00166485	-1.2606	-0.334112	1.2606	down	-1.47178	-0.55756	1.47178	down	-1.18112	-0.240156	1.18112	down	-1.07634	-0.106137	1.07634	down	101.882	88.6588	80.5163	75.0389	69.1101	82.2125	0.324674	0.126647	-0.00943867	-0.11351	-0.232886	0.0205092
Bradi2g03800.1R_st	0.0479114	0.00899977	1.04575	0.064532	1.04575	up	1.17107	0.227833	1.17107	up	-1.24256	-0.313313	1.24256	down	-1.3165	-0.396703	1.3165	down	739.16	789.366	772.811	634.999	865.93	599.676	-0.0544062	0.0400543	0.0101258	-0.273259	0.173427	-0.356648
Bradi2g03840.1R_st	0.00654135	0.000502325	1.37637	0.460873	1.37637	up	1.83747	0.877717	1.83747	up	1.42125	0.507159	1.42125	up	1.49955	0.584533	1.49955	up	16.4911	16.2916	22.7631	23.1727	30.5833	24.5071	-0.419337	-0.433108	0.0415355	0.0740514	0.45838	0.151425
Bradi2g03880.1R_st	0.0245901	0.00342117	1.17322	0.230469	1.17322	up	1.47083	0.556634	1.47083	up	-1.10034	-0.137953	1.10034	down	1.23218	0.301213	1.23218	up	171.378	147.829	201.526	133.133	252.003	180.445	-0.0483983	-0.273431	0.18207	-0.411384	0.508236	0.0277822
Bradi2g03890.1R_st	0.0123101	0.0012395	1.42018	0.506072	1.42018	up	1.49197	0.57722	1.49197	up	1.61855	0.694704	1.61855	up	1.90531	0.930023	1.90531	up	19.9086	17.1859	28.3372	27.6309	29.3906	32.5047	-0.481635	-0.68958	0.0244377	0.00512362	0.0955857	0.240443
Bradi2g04070.1R_st	0.00244243	0.000120004	-1.3851	-0.46999	1.3851	down	-1.47124	-0.557029	1.47124	down	-1.7685	-0.822524	1.7685	down	-1.98112	-0.986316	1.98112	down	96.1258	103.72	69.3767	59.5194	65.2842	52.1954	0.439782	0.548196	-0.0302075	-0.274328	-0.117246	-0.43812
Bradi2g04110.1R_st	0.0482532	0.00910027	-1.0824	-0.114234	1.0824	down	-1.1534	-0.205897	1.1534	down	-1.35515	-0.438457	1.35515	down	-1.38379	-0.468621	1.38379	down	120.146	127.666	111.296	93.5928	104.248	91.556	0.165176	0.241018	0.0509421	-0.197438	-0.0407217	-0.227602
Bradi2g04120.1R_st	0.0408123	0.00710527	1.00285	0.00411049	1.00285	up	1.00884	0.0126979	1.00884	up	1.15699	0.21038	1.15699	up	1.564	0.645243	1.564	up	70.8205	71.2634	71.2954	82.6498	71.5224	111.836	-0.0313296	-0.0235979	-0.0272191	0.186782	-0.0186318	0.621645
Bradi2g04130.1R_st	0.0268377	0.00388186	1.0202	0.028856	1.0202	up	-1.17549	-0.23326	1.17549	down	-1.25476	-0.327415	1.25476	down	-1.44031	-0.526376	1.44031	down	889.361	927.377	906.934	738.693	758.531	644.953	0.107768	0.171411	0.136624	-0.156005	-0.125491	-0.354966
Bradi2g04170.1R_st	0.000717983	1.82683e-05	1.53681	0.619939	1.53681	up	1.48543	0.570882	1.48543	up	3.07829	1.62213	3.07829	up	2.17103	1.11838	2.17103	up	36.3197	30.3832	55.461	92.7604	53.8111	65.5257	-0.54143	-0.799047	0.0785089	0.823082	0.0294514	0.31933
Bradi2g04180.1R_st	0.0341801	0.00552937	-1.4206	-0.506503	1.4206	down	-1.45335	-0.539386	1.45335	down	-1.51925	-0.603359	1.51925	down	-1.56366	-0.644931	1.56366	down	66.3043	90.582	47.1929	58.5664	46.0302	56.9064	0.204166	0.628749	-0.302337	0.0253906	-0.33522	-0.0161822
Bradi2g04200.1R_st	6.64427e-05	4.99673e-07	-1.58934	-0.66843	1.58934	down	-1.75107	-0.808236	1.75107	down	-1.62413	-0.699663	1.62413	down	-1.4626	-0.548533	1.4626	down	150.795	107.32	94.794	66.1852	85.9557	73.3719	0.755353	0.267485	0.086923	-0.432178	-0.052883	-0.281048
Bradi2g04470.1R_st	0.000183499	2.27022e-06	1.73119	0.791763	1.73119	up	1.9284	0.947405	1.9284	up	1.86067	0.895819	1.86067	up	1.92466	0.944602	1.92466	up	152.246	105.513	263.378	195.312	294.796	202.024	-0.388932	-0.923741	0.40283	-0.0279222	0.558473	0.0208614
Bradi2g04510.1R_st	0.00537975	0.00038307	-1.16528	-0.220674	1.16528	down	-1.32999	-0.41142	1.32999	down	-1.2735	-0.348804	1.2735	down	-1.30696	-0.38621	1.30696	down	235.584	261.633	201.947	205.592	177.544	200.198	0.20514	0.359195	-0.0155336	0.010391	-0.206279	-0.027015
Bradi2g04600.1R_st	0.00165795	6.61908e-05	1.36536	0.449282	1.36536	up	2.53617	1.34265	2.53617	up	2.13927	1.09712	2.13927	up	2.69577	1.4307	2.69577	up	20.3309	14.4345	27.4688	31.1829	51.6648	39.011	-0.438699	-0.925737	0.0105826	0.171385	0.903951	0.504961
Bradi2g04670.1R_st	0.00081131	2.24394e-05	2.1224	1.08569	2.1224	up	3.1373	1.64952	3.1373	up	2.23592	1.16087	2.23592	up	2.01417	1.01019	2.01417	up	10.4939	8.41291	22.5381	18.6327	33.019	17.1032	-0.818516	-1.14959	0.267178	0.0112782	0.831006	-0.139405
Bradi2g04690.1R_st	0.0111246	0.0010709	-2.84888	-1.51039	2.84888	down	-2.77854	-1.47433	2.77854	down	-1.91552	-0.937735	1.91552	down	-2.22133	-1.15142	2.22133	down	60.4302	39.8173	20.758	19.5274	21.7392	16.7557	1.41825	0.748281	-0.0921404	-0.189454	-0.0560749	-0.403143
Bradi2g04740.1R_st	0.0111804	0.00108091	1.75918	0.814904	1.75918	up	1.93529	0.952547	1.93529	up	1.44984	0.535892	1.44984	up	1.76629	0.820719	1.76629	up	16.2593	27.1938	28.5216	38.5996	31.5217	46.7589	-0.934251	-0.223469	-0.119347	0.312422	0.0182962	0.59725
Bradi2g04830.1R_st	0.012914	0.00132291	1.08742	0.120905	1.08742	up	1.13851	0.187146	1.13851	up	1.20864	0.273388	1.20864	up	1.3404	0.422661	1.3404	up	134.121	117.178	145.742	141.575	152.889	157.183	-0.0769899	-0.270296	0.0439146	0.00309205	0.110157	0.152364
Bradi2g04860.1R_st	0.00561287	0.000406631	1.51085	0.595363	1.51085	up	1.54643	0.628943	1.54643	up	1.75348	0.810222	1.75348	up	1.98972	0.992566	1.98972	up	217.994	217.166	325.956	380.441	334.097	431.402	-0.695533	-0.677158	-0.10017	0.133063	-0.0665906	0.315408
Bradi2g05030.1R_st	0.00652802	0.000499932	1.10074	0.138473	1.10074	up	1.21397	0.279733	1.21397	up	1.41925	0.505129	1.41925	up	1.65491	0.726755	1.65491	up	77.6887	64.2115	85.4966	90.831	94.3873	106.353	-0.134579	-0.411833	0.00389369	0.0932958	0.145154	0.314921
Bradi2g05100.1R_st	0.0040737	0.000254106	1.32628	0.407387	1.32628	up	1.48341	0.568921	1.48341	up	1.55633	0.638148	1.55633	up	1.62169	0.697496	1.62169	up	261.001	208.194	344.859	321.326	386.725	334.477	-0.356848	-0.690382	0.050539	-0.0522347	0.212074	0.00711346
Bradi2g05190.1R_st	0.00426205	0.000272759	-1.27985	-0.355976	1.27985	down	-1.43123	-0.517257	1.43123	down	-1.31473	-0.394765	1.31473	down	-1.15951	-0.213519	1.15951	down	63.0086	57.0248	49.2769	43.3562	44.1983	49.1626	0.332695	0.187916	-0.0232813	-0.206849	-0.184562	-0.0256026
Bradi2g05200.1R_st	0.000166762	1.95521e-06	-1.57589	-0.656165	1.57589	down	-1.96367	-0.973556	1.96367	down	-2.37842	-1.25	2.37842	down	-2.52108	-1.33404	2.52108	down	128.603	133.362	81.6549	56.0638	65.587	52.8051	0.787913	0.841662	0.131748	-0.408339	-0.185643	-0.492382
Bradi2g05230.1R_st	0.00572355	0.00041704	-1.83593	-0.876509	1.83593	down	-1.8013	-0.849039	1.8013	down	-2.07646	-1.05413	2.07646	down	-1.1223	-0.166453	1.1223	down	563.715	271.036	310.788	130.429	314.737	242.244	1.02028	-0.0283082	0.143772	-1.08244	0.171243	-0.194761
Bradi2g05320.1F_at	0.0425962	0.00757957	2.52641	1.33709	2.52641	up	3.144	1.6526	3.144	up	2.69166	1.4285	2.69166	up	3.23028	1.69166	3.23028	up	6.22301	15.167	15.6352	37.9252	20.4047	45.0463	-1.67664	-0.462936	-0.33955	0.965563	-0.0240351	1.22873
Bradi2g05380.1R_st	5.2089e-06	5.57653e-09	3.1172	1.64025	3.1172	up	50.058	5.64553	50.058	up	2.73455	1.45131	2.73455	up	26.8237	4.74543	26.8237	up	17.7106	17.398	54.8269	47.8263	930.745	470.152	-1.64019	-1.66348	5.73794e-05	-0.212175	4.00533	3.08195
Bradi2g05480.1F_at	0.0443967	0.00806875	-1.32025	-0.400816	1.32025	down	-1.30236	-0.38113	1.30236	down	-3.16059	-1.6602	3.16059	down	-4.93557	-2.30322	4.93557	down	95.574	197.657	72.3891	57.2447	75.5447	37.5597	0.479457	1.40931	0.0786405	-0.250888	0.0983265	-0.893908
Bradi2g05490.1R_st	0.00452344	0.000299736	1.35517	0.43847	1.35517	up	1.62967	0.704581	1.62967	up	1.8291	0.871138	1.8291	up	1.89362	0.921144	1.89362	up	34.9243	25.5758	47.1577	46.7647	57.1217	48.5657	-0.37855	-0.816527	0.0599203	0.0546112	0.326032	0.104618
Bradi2g05490.2R_st	0.0236584	0.00319663	1.66376	0.73445	1.66376	up	2.01897	1.01362	2.01897	up	1.72668	0.788004	1.72668	up	1.53068	0.614174	1.53068	up	263.145	204.056	433.656	347.511	533.834	313.478	-0.501587	-0.871265	0.232862	-0.083261	0.512028	-0.257091
Bradi2g05570.1R_st	0.0269693	0.00391328	1.18656	0.24679	1.18656	up	1.27162	0.346664	1.27162	up	1.23723	0.307114	1.23723	up	1.49665	0.581735	1.49665	up	19.558	19.0587	23.2601	23.481	24.9209	28.7253	-0.220639	-0.264513	0.026152	0.0426009	0.126026	0.317223
Bradi2g05590.1R_st	0.0187817	0.0022662	-1.76103	-0.816418	1.76103	down	-2.12932	-1.0904	2.12932	down	-1.36712	-0.451136	1.36712	down	-1.33185	-0.413427	1.33185	down	488.27	438.217	272.559	320.736	229.753	327.068	0.595094	0.455794	-0.221323	0.0046587	-0.495301	0.0423675
Bradi2g05610.1R_st	0.0372985	0.0062442	1.19583	0.258017	1.19583	up	1.424	0.509954	1.424	up	1.55478	0.636712	1.55478	up	1.62407	0.699611	1.62407	up	32.4051	40.6736	37.6702	63.4926	44.7346	65.9265	-0.458275	-0.0851534	-0.200258	0.551559	0.051679	0.614458
Bradi2g05620.1R_st	0.00787078	0.00066327	-1.3156	-0.395724	1.3156	down	-1.50298	-0.587826	1.50298	down	1.0318	0.0451701	1.0318	up	-1.0995	-0.136849	1.0995	down	479.994	583.489	365.971	602.06	318.866	530.964	-0.0814199	0.202549	-0.477144	0.247719	-0.669245	0.0657001
Bradi2g05700.1R_st	0.000453248	9.04411e-06	-1.3241	-0.405017	1.3241	down	-1.80355	-0.850838	1.80355	down	-1.88042	-0.911051	1.88042	down	-2.26159	-1.17734	2.26159	down	229.935	231.226	173.766	123.312	128.215	102.422	0.548939	0.55985	0.143922	-0.351202	-0.301899	-0.617489
Bradi2g05700.2R_st	0.00743155	0.00060945	-1.32507	-0.406068	1.32507	down	-1.39268	-0.477866	1.39268	down	-2.3584	-1.23781	2.3584	down	-3.25196	-1.70131	3.25196	down	122.701	170.157	93.4113	72.1673	89.2558	53.2189	0.257273	0.718844	-0.148794	-0.518964	-0.220592	-0.982466
Bradi2g05720.1R_st	4.5804e-05	2.62175e-07	1.1652	0.220573	1.1652	up	1.32313	0.403957	1.32313	up	2.19235	1.13248	2.19235	up	2.65406	1.4082	2.65406	up	89.0576	63.2293	103.721	138.123	117.898	167.42	-0.24858	-0.747104	-0.0280066	0.385375	0.155377	0.661097
Bradi2g05750.1R_st	0.0111391	0.00107564	1.50823	0.592861	1.50823	up	1.98886	0.991938	1.98886	up	1.09291	0.128174	1.09291	up	1.41191	0.49765	1.41191	up	85.6109	50.0796	130.965	54.7342	171.535	71.0882	0.0730794	-0.699678	0.66594	-0.571504	1.06502	-0.202028
Bradi2g05760.1R_st	0.000774531	2.05783e-05	1.404	0.489546	1.404	up	1.48556	0.571007	1.48556	up	1.93356	0.951263	1.93356	up	2.50194	1.32305	2.50194	up	219.906	165.908	307.768	321.528	325.595	415.861	-0.448226	-0.84943	0.0413205	0.101832	0.122781	0.473616
Bradi2g05770.1R_st	0.0197615	0.00244387	-1.3525	-0.435626	1.3525	down	-1.45188	-0.537926	1.45188	down	-1.23265	-0.301766	1.23265	down	-1.27161	-0.346656	1.27161	down	87.7153	141.225	64.7461	114.379	60.2655	110.925	-0.102761	0.578997	-0.538387	0.277232	-0.640687	0.232342
Bradi2g05810.1R_st	0.00492924	0.000340486	-1.07348	-0.102295	1.07348	down	1.04588	0.0647118	1.04588	up	-1.69588	-0.762032	1.69588	down	-1.78051	-0.832289	1.78051	down	264.434	272.72	245.618	160.746	276.312	152.878	0.102958	0.147738	0.000662963	-0.614294	0.16767	-0.68455
Bradi2g05820.1R_st	0.00297185	0.000160914	-1.11336	-0.154917	1.11336	down	-1.22019	-0.287101	1.22019	down	-1.59125	-0.670163	1.59125	down	-1.46329	-0.549218	1.46329	down	24.3307	23.8236	21.8573	14.9179	19.9502	16.2243	0.214595	0.178419	0.0596774	-0.491744	-0.0725067	-0.370799
Bradi2g05830.1R_st	0.0045542	0.000302726	-1.66096	-0.732018	1.66096	down	-2.19493	-1.13417	2.19493	down	-1.24861	-0.320326	1.24861	down	-1.65583	-0.727552	1.65583	down	60.5135	105.374	35.4171	84.9651	26.8237	63.9432	0.0618	0.89952	-0.670218	0.579194	-1.07237	0.171968
Bradi2g05850.1R_st	0.00787869	0.000664535	-1.21553	-0.281589	1.21553	down	-1.24241	-0.313146	1.24241	down	-1.3585	-0.442015	1.3585	down	-1.59537	-0.673889	1.59537	down	41.4246	80.6756	34.1397	59.5487	33.3379	50.5341	-0.0370932	0.919889	-0.318682	0.477875	-0.350239	0.246
Bradi2g05930.1R_st	0.021547	0.00277729	-1.39772	-0.48308	1.39772	down	-2.25274	-1.17168	2.25274	down	-1.23947	-0.309721	1.23947	down	-1.60294	-0.68072	1.60294	down	629.381	614.578	455.626	484.944	285.654	376.042	0.492239	0.425966	0.00915909	0.116244	-0.679444	-0.254754
Bradi2g05940.1R_st	0.00714147	0.000570871	-1.13162	-0.178396	1.13162	down	-1.47049	-0.556302	1.47049	down	-1.13071	-0.177228	1.13071	down	-1.34949	-0.432413	1.34949	down	218.182	207.206	192.858	182.482	149.265	152.898	0.257403	0.177228	0.0790078	0	-0.298898	-0.255185
Bradi2g05980.1R_st	0.0410071	0.00715853	-1.20942	-0.274315	1.20942	down	-1.43936	-0.525424	1.43936	down	-1.11279	-0.154181	1.11279	down	-1.32855	-0.40985	1.32855	down	144.214	141.328	119.121	126.312	101.251	105.792	0.251776	0.217424	-0.0225396	0.0632436	-0.273648	-0.192425
Bradi2g06080.1R_st	0.018672	0.00223892	-1.02862	-0.0407087	1.02862	down	1.05916	0.0829183	1.05916	up	-1.7975	-0.845992	1.7975	down	-2.48887	-1.31549	2.48887	down	1645.85	1764.35	1595.66	971.918	1749.97	701.025	0.0642514	0.1524	0.0235427	-0.693592	0.14717	-1.16309
Bradi2g06110.1R_st	0.0419175	0.00739262	-1.24231	-0.313026	1.24231	down	1.04388	0.0619621	1.04388	up	2.40044	1.2633	2.40044	up	1.66012	0.731287	1.66012	up	279.674	243.97	226.356	584.095	293.831	409.406	0.0475793	-0.152667	-0.265447	1.11063	0.109541	0.57862
Bradi2g06210.1R_st	0.0115284	0.00112996	-1.15396	-0.206588	1.15396	down	-1.18068	-0.239624	1.18068	down	-1.41892	-0.504796	1.41892	down	-1.47795	-0.563598	1.47795	down	38.5377	49.7852	33.451	35.003	32.7072	33.7912	0.144058	0.509616	-0.0625299	0.00481987	-0.0955653	-0.0539813
Bradi2g06340.1R_st	0.028115	0.00418524	-1.23226	-0.301302	1.23226	down	-1.1004	-0.138029	1.1004	down	-1.43446	-0.520509	1.43446	down	-1.33372	-0.415461	1.33372	down	52.1267	61.3641	42.2863	42.9029	47.2973	45.987	0.103313	0.337666	-0.197989	-0.182842	-0.0347155	-0.0777948
Bradi2g06400.1R_st	0.049066	0.0093294	-1.07166	-0.0998519	1.07166	down	-1.2712	-0.346189	1.2712	down	-1.04384	-0.0619001	1.04384	down	-1.24065	-0.311094	1.24065	down	181.74	183.902	169.856	175.093	143.358	147.169	0.144234	0.150914	0.0443821	0.089014	-0.201955	-0.160179
Bradi2g06410.1R_st	0.00164126	6.45943e-05	-1.5656	-0.646714	1.5656	down	-1.81333	-0.858642	1.81333	down	-1.8099	-0.855908	1.8099	down	-2.00301	-1.00217	2.00301	down	109.693	109.872	70.0965	61.5405	60.5539	55.7109	0.605322	0.60642	-0.0413919	-0.249488	-0.253321	-0.395748
Bradi2g06540.1R_st	0.0406625	0.00706584	1.25931	0.332628	1.25931	up	1.08352	0.115722	1.08352	up	1.01589	0.0227504	1.01589	up	-1.56535	-0.64649	1.56535	down	19.5369	23.492	24.7467	23.9134	21.1733	15.1302	-0.174913	0.0914636	0.157715	0.114214	-0.0591914	-0.555026
Bradi2g06590.1R_st	0.00573153	0.000417891	-1.45538	-0.541393	1.45538	down	-1.62226	-0.698005	1.62226	down	-1.9518	-0.964805	1.9518	down	-2.49235	-1.3175	2.49235	down	147.483	231.632	101.498	115.479	91.8097	90.3876	0.397976	1.01015	-0.143417	0.0453415	-0.300029	-0.307358
[truncated: 3,085 more rows]

## Sheet: 2H 22vs12 UP
Probe Set ID	Link to bradinet	Transcript ID	Annotation	Gene cluster	Corrected p-value(TEMP)	p-value(TEMP)	Fold change([22-2] vs [12-2])	Log Fold change([22-2] vs [12-2])	Absolute Fold change([22-2] vs [12-2])	Regulation([22-2] vs [12-2])	[12, 2](raw)	[22, 2](raw)	[12, 2](normalized)	[22, 2](normalized)
[truncated: 167 more rows]

[truncated: 7 more sheets: 2H 22vs12 DOWN, 2H 27vs12 UP, 2H 27vs12 DOWN, 24H 22vs12 UP, 24H 22vs12 DOWN, 24H 27vs12 UP, 24H 27vs12 DOWN]
